# Supplementary material for: Proteome-Wide Lysine Acetylation in Cortical Astrocytes and Alterations That Occur during Infection with Brain Parasite Toxoplasma gondii
Source: PLoS One. 2015 Mar 18;10(3):e0117966. doi: 10.1371/journal.pone.0117966 (PMC4364782; doi:10.1371/journal.pone.0117966)
Supplement: S1 Table — (XLSX) [file pone.0117966.s001.xlsx]

## Sheet: Table S1
Table S1: Astrocyte acetylome
Legend: * - acetylation, # - oxidized methionine, § - published site, Blue Text - CST antibody/siRNA available.
										MS2 Spectrum Number				Peak Apex MS Spectrum Number				Retention Time				Xcorr				Mass Accuracy (ppm)				DeltaCN				Rsp				PP Probability
Protein Name	Site	Description	Accession	URL	kD	-7/+7 peptide	Peptide	Charge	Calc. m/z	Control (CS21886)	Control (CS21887)	Treated (CS21888)	Treated (CS21889)	Control (CS21886)	Control (CS21887)	Treated (CS21888)	Treated (CS21889)	Control (CS21886)	Control (CS21887)	Treated (CS21888)	Treated (CS21889)	Control (CS21886)	Control (CS21887)	Treated (CS21888)	Treated (CS21889)	Control (CS21886)	Control (CS21887)	Treated (CS21888)	Treated (CS21889)	Control (CS21886)	Control (CS21887)	Treated (CS21888)	Treated (CS21889)	Control (CS21886)	Control (CS21887)	Treated (CS21888)	Treated (CS21889)	Control (CS21886)	Control (CS21887)	Treated (CS21888)	Treated (CS21889)	Species
APBA1	500, 503, 507	amyloid beta A4 precursor protein-binding family A member 1	O35430	http://www.phosphosite.org/proteinAction.do?id=2135001&showAllSites=true	93	SRIKTAQK*LAKSRKK, KTAQKLAK*SRKKAPE, KLAKSRKK*APEGESQ	QK*LAK*SRKK*	2	606.875			5483												2.426				-0.8518				0.116				6				0.149		rat
RACK1	§130	guanine nucleotide-binding protein subunit beta-2-like 1	P63245	http://www.phosphosite.org/proteinAction.do?id=4152364&showAllSites=true	35	GSRDKTIK*LWNTLGV	TIK*LWNTLGVCK	2	737.908	21668				21668	21726	21459	21478	64.9727	65.2227	63.9318	63.9527	2.757				0.4808				0.305				1				0.996				rat
NOS1AP	70, 71	carboxyl-terminal PDZ ligand of neuronal nitric oxide synthase protein	F1M9N8	http://www.phosphosite.org/proteinAction.do?id=28032800&showAllSites=true	56	KAKNIKKK*KVSIMVS, AKNIKKKK*VSIMVSV	K*K*VSIMVSVDGVKVILKK	2	1028.13				36001												2.304				-1.4438				0.261				16				0.798	rat
14-3-3 beta; 14-3-3 zeta	189; 187	14-3-3 protein beta/alpha	P35213; P63102	http://www.phosphosite.org/proteinAction.do?id=3934&showAllSites=true	28; 28	EILNSPEK*ACSLAKT; EILNSPEK*ACSLAKT	LGLALNFSVFYYEILNSPEK*ACSLAK	3	997.184	34816	34801			34816	35313	35949	35736	101.465	102.749	102.726	102.7	3.024	3.304			-0.1228	0.1452			0.06	0.149			13	9			0.76	0.966			rat
14-3-3 epsilon	215	14-3-3 protein epsilon	P62260	http://www.phosphosite.org/proteinAction.do?id=4060726&showAllSites=true	29	TLSEESYK*DSTLIMQ	AAFDDAIAELDTLSEESYK*DSTLIM#QLLR	3	1106.21		35379			34594	35379	35319	35148	100.804	102.925	101.103	101.118		2.378				-0.2248				0.037				1681				0.279			rat
14-3-3 epsilon	§50	14-3-3 protein epsilon	P62260	http://www.phosphosite.org/proteinAction.do?id=4060726&showAllSites=true	29	NLLSVAYK*NVIGARR	NLLSVAYK*NVIGAR	3	520.635	25413				25413	25401	22719	22738	74.7687	75.0398	67.2203	67.2472	3.248				0.0957				0.25				3				0.999				rat
ACTA1; ACTB; ACTBL2; ACTC1; ACTG1; ACTG2	§193; §191; §192; §193; §191; §192	actin, alpha skeletal muscle	P68136; P60711; NP_001099879; P68035; P63259; P63269	http://www.phosphosite.org/proteinAction.do?id=23141&showAllSites=true	42; 42; 42; 42; 42; 42	DLTDYLMK*ILTERGY; DLTDYLMK*ILTERGY; DLTDYLMK*ILTERGY; DLTDYLMK*ILTERGY; DLTDYLMK*ILTERGY; DLTDYLMK*ILTERGY	DLTDYLMK*ILTER	2	826.932	34780				34780	34788	35403	33804	101.353	101.355	101.323	97.4203	2.113				2.7673				0.073				1				0.219				rat
ACTA1; ACTB; ACTBL2; ACTC1; ACTG1; ACTG2	§193; §191; §192; §193; §191; §192	actin, alpha skeletal muscle	P68136; P60711; NP_001099879; P68035; P63259; P63269	http://www.phosphosite.org/proteinAction.do?id=23141&showAllSites=true	42; 42; 42; 42; 42; 42	DLTDYLMK*ILTERGY; DLTDYLMK*ILTERGY; DLTDYLMK*ILTERGY; DLTDYLMK*ILTERGY; DLTDYLMK*ILTERGY; DLTDYLMK*ILTERGY	DLTDYLM#K*ILTER	2	834.929	32469	32454			32431	32454	35235	32796	94.3688	94.5538	100.876	94.6102	2.868	3.348			0.0679	0.9829			0.145	0.256			1	1			0.966	0.993			rat
ACTA1; ACTB; ACTBL2; ACTC1; ACTG1; ACTG2	§193; §191; §192; §193; §191; §192	actin, alpha skeletal muscle	P68136; P60711; NP_001099879; P68035; P63259; P63269	http://www.phosphosite.org/proteinAction.do?id=23141&showAllSites=true	42; 42; 42; 42; 42; 42	DLTDYLMK*ILTERGY; DLTDYLMK*ILTERGY; DLTDYLMK*ILTERGY; DLTDYLMK*ILTERGY; DLTDYLMK*ILTERGY; DLTDYLMK*ILTERGY	DLTDYLM#K*ILTER	3	556.955	32444	32471			32452	32471	32820	32796	94.4322	94.6137	94.2038	94.6102	3.428	2.726			0.2351	-0.315			0.143	0.128			1	1			0.995	0.976			rat
ACTA1; ACTB; ACTC1; ACTG1; ACTG2	§328; §326; §328; §326; §327	actin, alpha skeletal muscle	P68136; P60711; P68035; P63259; P63269	http://www.phosphosite.org/proteinAction.do?id=23141&showAllSites=true	42; 42; 42; 42; 42	ALAPSTMK*IKIIAPP; ALAPSTMK*IKIIAPP; ALAPSTMK*IKIIAPP; ALAPSTMK*IKIIAPP; ALAPSTMK*IKIIAPP	EITALAPSTMK*IK	2	722.908	16620	16708	16825	16838	16620	16728	16881	16837	51.8543	52.158	51.9743	51.8805	3.348	3.861	2.196	3.316	-1.5208	-1.5873	-2.2524	-2.4497	0.271	0.318	0.069	0.308	3	1	37	4	0.997	1	0.202	0.979	rat
ACTA1; ACTB; ACTC1; ACTG1; ACTG2	§328; §326; §328; §326; §327	actin, alpha skeletal muscle	P68136; P60711; P68035; P63259; P63269	http://www.phosphosite.org/proteinAction.do?id=23141&showAllSites=true	42; 42; 42; 42; 42	ALAPSTMK*IKIIAPP; ALAPSTMK*IKIIAPP; ALAPSTMK*IKIIAPP; ALAPSTMK*IKIIAPP; ALAPSTMK*IKIIAPP	EITALAPSTM#K*IK	2	730.905	13413	13496	13637	13572	13468	13536	13637	13582	43.4448	43.7787	43.5205	43.4415	3.585	3.758	3.403	3.104	-0.5763	-0.5202	-0.5072	-0.334	0.285	0.328	0.233	0.251	20	1	6	1	0.997	1	0.995	0.994	rat
ACTA1; ACTB; ACTC1; ACTG1; ACTG2	§328; §326; §328; §326; §327	actin, alpha skeletal muscle	P68136; P60711; P68035; P63259; P63269	http://www.phosphosite.org/proteinAction.do?id=23141&showAllSites=true	42; 42; 42; 42; 42	ALAPSTMK*IKIIAPP; ALAPSTMK*IKIIAPP; ALAPSTMK*IKIIAPP; ALAPSTMK*IKIIAPP; ALAPSTMK*IKIIAPP	EITALAPSTM#K*IK	2	730.905		13617			13468	13536	13637	13582	43.4448	43.7787	43.5205	43.4415		2.49				-0.525				0.023				89				0.523			rat
ACTA1; ACTB; ACTBL2; ACTC1; ACTG1; ACTG2	§330; §328; §329; §330; §328; §329	actin, alpha skeletal muscle	P68136; P60711; NP_001099879; P68035; P63259; P63269	http://www.phosphosite.org/proteinAction.do?id=23141&showAllSites=true	42; 42; 42; 42; 42; 42	APSTMKIK*IIAPPER; APSTMKIK*IIAPPER; APSTMKIK*IIAPPER; APSTMKIK*IIAPPER; APSTMKIK*IIAPPER; APSTMKIK*IIAPPER	IK*IIAPPER	2	539.835	13054	13126		13218	13048	13126	13269	13204	42.3478	42.6795	42.5302	42.4543	2.289	2.253		2.281	-0.7531	-0.3823		-0.615	0.075	0.051		0.105	6	31		3	0.844	0.565		0.908	rat
ACTA1; ACTB; ACTC1; ACTG1; ACTG2	§63; §61; §63; §61; §62	actin, alpha skeletal muscle	P68136; P60711; P68035; P63259; P63269	http://www.phosphosite.org/proteinAction.do?id=23141&showAllSites=true	42; 42; 42; 42; 42	VGDEAQSK*RGILTLK; VGDEAQSK*RGILTLK; VGDEAQSK*RGILTLK; VGDEAQSK*RGILTLK; VGDEAQSK*RGILTLK	DSYVGDEAQSK*R	2	698.821	7386	7434	7630	7538	7386	7462	7622	7532	27.6185	28.1707	27.9232	27.8887	3.311	3.601	3.725	3.253	-0.6239	-0.7442	-0.4707	-0.7184	0.258	0.422	0.435	0.285	1	1	1	1	1	1	1	1	rat
ACTB; ACTG1	215; 215	actin, cytoplasmic 1	P60711; P63259	http://www.phosphosite.org/proteinAction.do?id=23142&showAllSites=true	42; 42	IVRDIKEK*LCYVALD; IVRDIKEK*LCYVALD	EK*LCYVALDFEQEMATAASSSSLEK	3	950.446	31219				31219	31218	30489	32691	90.9257	91.0643	87.8607	94.3223	4.442				3.7524				0.381				1				0.998				rat
Afp	248	alpha-fetoprotein precursor	NP_036625	http://www.ncbi.nlm.nih.gov/entrez/query.fcgi?db=protein&cmd=search&term=NP_036625	68	LIIKLSQK*FPKANIT	LSQK*FPK	2	445.261	8471				8471	8548	8737	8612	30.4608	30.9735	30.7665	30.6302	2.174				-0.2558				0.033				3				0.735				rat
ANXA2	§227	annexin A2	Q07936	http://www.phosphosite.org/proteinAction.do?id=3333&showAllSites=true	39	RSVCHLQK*VFERYKS	CHLQK*VFER	2	629.822			12705		12502	12612	12705	12721	40.9292	41.3733	41.1147	41.2028			2.529				-0.8528				0.144				8				0.233		rat
ANXA2	§227	annexin A2	Q07936	http://www.phosphosite.org/proteinAction.do?id=3333&showAllSites=true	39	RSVCHLQK*VFERYKS	SVCHLQK*VFER	2	722.872	12469	12568	12688	12664	12502	12568	12723	12721	40.9292	41.3733	41.1147	41.2028	3.163	3.43	3.263	3.241	-0.901	-0.8428	-0.9363	-0.8117	0.271	0.325	0.326	0.307	1	1	1	1	0.998	0.999	0.999	0.999	rat
ANXA2	§227	annexin A2	Q07936	http://www.phosphosite.org/proteinAction.do?id=3333&showAllSites=true	39	RSVCHLQK*VFERYKS	SVCHLQK*VFER	3	482.25	12463	12553	12685	12680	12523	12553	12723	12721	40.9863	41.3733	41.1147	41.2028	3.973	3.104	3.105	3.74	0.0418	0.0251	-0.2642	-0.1694	0.256	0.188	0.226	0.229	1	1	1	1	1	0.998	0.999	1	rat
ANXA6	§620	annexin A6	P48037	http://www.phosphosite.org/proteinAction.do?id=6782986&showAllSites=true	76	KGAGTDEK*TLTRVMV	GAGTDEK*TLTR	2	595.804		6365												3.204				-0.7716				0.271				2				0.998			rat
ANXA6	§75	annexin A6	P48037	http://www.phosphosite.org/proteinAction.do?id=6782986&showAllSites=true	76	KDLIADLK*YELTGKF	DLIADLK*YELTGK	2	760.914	34073	34084			34073	34095	34626	34518	99.4275	99.4967	99.255	99.4263	4.299	4.164			-0.0983	0.362			0.454	0.381			1	1			1	1			rat
ANXA6	§75	annexin A6	P48037	http://www.phosphosite.org/proteinAction.do?id=6782986&showAllSites=true	76	KDLIADLK*YELTGKF	DLIADLK*YELTGK	3	507.612	34105				34105	34095	34647	34518	99.4275	99.4967	99.3118	99.4263	3.355				0.0543				0.366				1				1				rat
RhoGDI alpha	§178	rho GDP-dissociation inhibitor 1	Q5XI73	http://www.phosphosite.org/proteinAction.do?id=22844&showAllSites=true	23	ARGSYNIK*SRFTDDD	GSYNIK*SR	2	483.754	6947	7007	7191		6961	7007	7181	7112	26.467	27.031	26.789	26.82	2.72	2.226	2.744		0.0389	-0.2891	0.1424		0.195	0.197	0.224		6	1	2		0.982	0.969	0.992		rat
C1QBP	78	complement component 1 Q subcomponent-binding protein, mitochondrial precursor	O35796	http://www.phosphosite.org/proteinAction.do?id=18841400&showAllSites=true	31	ALHTEGDK*AFVEFLT	LHTEGDK*AFVEFLTDEIKEEK	4	630.818	25428	25387		25488	25428	25401	25050	25090	74.8807	75.0398	73.392	73.582	3.035	2.814		3.344	-0.0438	-0.1799		-0.5517	0.074	0.124		0.174	1	1		3	0.248	0.44		0.506	rat
C1QBP	§89	complement component 1 Q subcomponent-binding protein, mitochondrial precursor	O35796	http://www.phosphosite.org/proteinAction.do?id=18841400&showAllSites=true	31	EFLTDEIK*EEKKIQK	AFVEFLTDEIK*EEK	2	870.441	25529	25505			25529	25485	27360	25594	75.106	75.261	79.5108	74.916	4.513	4.05			0.0792	0.0619			0.405	0.448			1	1			1	1			rat
CAPZA2	§86	F-actin-capping protein subunit alpha-2	Q3T1K5	http://www.phosphosite.org/proteinAction.do?id=18992472&showAllSites=true	33	HGDLGNGK*FLDPKNR	IEGYEDQVLITEHGDLGNGK*FLDPK	3	943.803	20816	20861			20775	20886	20997	21247	62.6962	63.0088	62.7225	63.341	3.141	3.587			-0.4349	-0.2639			0.109	0.255			8	1			0.915	0.999			rat
CAPZA2	§86	F-actin-capping protein subunit alpha-2	Q3T1K5	http://www.phosphosite.org/proteinAction.do?id=18992472&showAllSites=true	33	HGDLGNGK*FLDPKNR	IEGYEDQVLITEHGDLGNGK*FLDPK	3	943.803	20775				20775	20886	20997	21247	62.6962	63.0088	62.7225	63.341	2.673				-0.4349				0.061				1				0.821				rat
CCT-theta	§318	T-complex protein 1 subunit theta	D4ACB8	http://www.phosphosite.org/proteinAction.do?id=6786277&showAllSites=true	60	MLVRLNSK*WDLRRLC	LNSK*WDLR	2	537.291	14669	14760											2.36	2.147			-0.6266	-1.4975			0.059	0.171			2	3			0.904	0.952			rat
cofilin 1	§144	cofilin-1	P45592	http://www.phosphosite.org/proteinAction.do?id=1483&showAllSites=true	19	ANCYEEVK*DRCTLAE	HELQANCYEEVK*DR	3	611.613	9703	9814			9703	9819	9953	9888	33.6143	34.246	33.9395	33.8968	4.835	4.125			-0.8601	-0.7859			0.289	0.325			1	1			1	1			rat
CBP	§1592, §1593, §1596	CREB-binding protein	Q6JHU9	http://www.phosphosite.org/proteinAction.do?id=1329&showAllSites=true	265	NAKKKNNK*KTNKNKS, AKKKNNKK*TNKNKSS, KNNKKTNK*NKSSISR	NNK*K*TNK*NK	2	607.828			2902		3583	2844	2902	3656	17.3372	15.0455	14.8736	17.6057			2.795				-1.1431				0.083				1				0.973		rat
CBP	§1742	CREB-binding protein	Q6JHU9	http://www.phosphosite.org/proteinAction.do?id=1329&showAllSites=true	265	NTKSHTHK*MVKWGLG	SHTHK*MVK	2	505.266	1734	1777	1841	1727	1734	1782	1188	1720	11.5914	11.8247	8.3838	11.7083	2.303	2.209	1.857	2.118	-0.735	-0.8281	-0.6587	-0.3724	0.284	0.286	0.219	0.273	1	1	80	2	0.995	0.994	0.832	0.98	rat
CBP	§1742	CREB-binding protein	Q6JHU9	http://www.phosphosite.org/proteinAction.do?id=1329&showAllSites=true	265	NTKSHTHK*MVKWGLG	SHTHK*MVK	3	337.18	1730	1764	1832	1713	1730	1782	2806	3626	11.5914	11.8247	14.6388	17.525	3.034	2.717	2.928	2.745	-0.2566	-0.4012	-0.623	-0.3546	0.105	0.061	0.163	0.136	1	1	2	1	0.991	0.958	0.996	0.991	rat
desmin; vimentin	§108; §104	desmin	P48675; P31000	http://www.phosphosite.org/proteinAction.do?id=13784&showAllSites=true	53; 54	LATRTNEK*VELQELN; KNTRTNEK*VELQELN	TNEK*VELQELNDR	2	815.408	13985				13985	14082	13500	14149	44.7595	45.2075	43.1317	44.8983	3.859				-0.5583				0.158				1				0.996				rat
desmoplakin	1117	PREDICTED: desmoplakin isoform 2	F1LMV6	http://www.phosphosite.org/proteinAction.do?id=24544&showAllSites=true	332	QIKELNEK*ITRLTYE	QNLDKCYGQIKELNEK*	3	674.67			33028		30499	30462	33028	32901	88.7478	88.9147	94.7353	94.9			2.298				0.9657				0.02				215				0.263		rat
p300	§1556, §1558	PREDICTED: E1A binding protein p300	XP_001076610	http://www.phosphosite.org/proteinAction.do?id=4152570&showAllSites=true	264	KNNKKTSK*NKSSLSR, NKKTSKNK*SSLSRGN	TSK*NK*SSLSR	2	596.32			5809		5239	5335	5809	5714	21.9683	22.5553	22.3932	23.2628			2.336				-0.3609				0.063				9				0.7		rat
Erh	109	enhancer of rudimentary homolog	NP_001102912	http://www.ncbi.nlm.nih.gov/entrez/query.fcgi?db=protein&cmd=search&term=NP_001102912	14	NKDWIKEK*IYVLLRR	EK*IYVLLR	2	538.329	19107				19107	19185	16545	16522	58.2458	58.57	51.0955	51.069	1.969				0.1707				0.018				3				0.518				rat
FTSJ3	§233	putative rRNA methyltransferase 3	Q5RJT2	http://www.phosphosite.org/proteinAction.do?id=27506827&showAllSites=true	95	TVTELVTK*KKPKAEG	TVTELVTK*K	2	530.816	10387	10492		10594	10387	10491	10625	10558	35.4773	35.9622	35.7128	35.6325	2.631	2.823		1.618	-0.4839	-0.4273		-0.0681	0.264	0.237		0.021	5	2		4	1	1		0.862	rat
FTSJ3	776	putative rRNA methyltransferase 3	Q5RJT2	http://www.phosphosite.org/proteinAction.do?id=27506827&showAllSites=true	95	YKKAGLGK*EKRQVTY	KAGLGK*EKR	2	514.814		10609												1.825				-0.2549				0.033				40				0.263			rat
Gpnmb	170	transmembrane glycoprotein NMB precursor	NP_579832	http://www.ncbi.nlm.nih.gov/entrez/query.fcgi?db=protein&cmd=search&term=NP_579832	64	PRPHGRKK*WNFVYVF	K*WNFVYVFHTLGQYFQK	2	1124.07			30411	30220			30411				87.6923				4.524	4.463			4.4995	4.973			0.387	0.354			1	1			0.997	0.982	rat
Gpnmb	170	transmembrane glycoprotein NMB precursor	NP_579832	http://www.ncbi.nlm.nih.gov/entrez/query.fcgi?db=protein&cmd=search&term=NP_579832	64	PRPHGRKK*WNFVYVF	K*WNFVYVFHTLGQYFQK	3	749.718			30385	30193		30336	30385	30276		88.556	87.6923	87.7093			6.407	5.365			4.9467	4.9427			0.409	0.315			1	1			1	1	rat
Gpnmb	170	transmembrane glycoprotein NMB precursor	NP_579832	http://www.ncbi.nlm.nih.gov/entrez/query.fcgi?db=protein&cmd=search&term=NP_579832	64	PRPHGRKK*WNFVYVF	K*WNFVYVFHTLGQYFQK	3	749.718			30669	30405		30336	30385	30276		88.556	87.6923	87.7093			2.814	3.731			4.8733	4.9414			0.226	0.321			1	1			0.991	1	rat
Itga2	296	PREDICTED: integrin, alpha 2	XP_345157	http://www.ncbi.nlm.nih.gov/entrez/query.fcgi?db=protein&cmd=search&term=XP_345157	139	GLDIGPKK*TQVALIQ	K*TQVALIQ	2	471.785	5378	5414											2.021	1.907			0.1984	-0.7289			0.083	0.069			1	5			0.507	0.373			rat
Fascin	241	fascin	P85845	http://www.phosphosite.org/proteinAction.do?id=29558101&showAllSites=true	54	SGPSGTLK*AGKATKV	YLAPSGPSGTLK*AGK	2	744.907	11302				11302	11373	11526	8344	37.7808	38.2097	38.0375	29.9395	2.967				-0.5099				0.202				3				0.984				rat
Ltf	350	lactotransferrin	NP_001100334	http://www.ncbi.nlm.nih.gov/entrez/query.fcgi?db=protein&cmd=search&term=NP_001100334	80	IMALKSLK*ESKENVM	SLK*ESKENVMALR	3	516.28			11411		13069	14082	11411	11314	42.4058	45.2075	37.7643	37.5957			2.467				-1.5798				0.015				1385				0.318		rat
Mug2	115	murinoglobulin-2 precursor	Q6IE52	http://www.phosphosite.org/proteinAction.do?id=26408906&showAllSites=true	162	GAKHKFSK*RHVVLVK	HKFSK*R	2	422.743	2607				2607	2661		2646	14.2479	14.5392		14.4582	1.746				-0.0853				0.013				3				0.431				rat
NCoA2	§780	nuclear receptor coactivator 2	Q9WUI9	http://www.phosphosite.org/proteinAction.do?id=22880600&showAllSites=true	159	TDPASNTK*LIAMKTV	TDPASNTK*LIAMK	2	716.379	13611				13611	13704	14235	11440	43.8322	44.2205	45.05	37.9093	3.216				-0.8058				0.341				1				0.999				rat
NUP88	593	nuclear pore complex protein Nup88	O08658	http://www.phosphosite.org/proteinAction.do?id=27507632&showAllSites=true	84	EEIQRRVK*LLCDQKR	VK*LLCDQK	2	523.289		9373		9475										2.215		2.026		-1.3194		-2.0883		0.054		0.035		3		1		0.841		0.784	rat
PHB	§202	prohibitin	P67779	http://www.phosphosite.org/proteinAction.do?id=15396&showAllSites=true	30	RARFVVEK*AEQQKKA	FVVEK*AEQQK	2	624.335		9665												2.798				-1.347				0.203				2				0.991			rat
Sympk	358	symplekin	NP_001094300	http://www.ncbi.nlm.nih.gov/entrez/query.fcgi?db=protein&cmd=search&term=NP_001094300	142	DDTESTLK*KMKLEPN	DDTESTLK*K	2	539.767		5556			5470	5556	6782	6676	22.5922	23.1387	25.7853	25.7148		2.243				-2.2033				0.148				1				0.998			rat
CCT-alpha	§400	T-complex protein 1 subunit alpha	P28480	http://www.phosphosite.org/proteinAction.do?id=20516&showAllSites=true	60	HDALCVVK*RVLESKS	SLHDALCVVK*R	2	670.361	13207	13293	13401	13377	13216	13293	13416	15619	42.7867	43.2247	42.9158	48.7343	3.651	3.537	3.517	3.548	-1.5585	-1.6227	-0.6098	-0.9905	0.333	0.228	0.346	0.312	1	1	1	1	1	1	1	1	rat
CCT-alpha	§400	T-complex protein 1 subunit alpha	P28480	http://www.phosphosite.org/proteinAction.do?id=20516&showAllSites=true	60	HDALCVVK*RVLESKS	SLHDALCVVK*R	3	447.243	13198	13287	13383	13365	13198	13326	13416	13393	42.8377	43.2247	42.9158	42.9472	3.127	3.389	2.712	3.189	-0.047	-0.1679	-0.2761	-0.2187	0.163	0.153	0.149	0.091	11	4	19	3	1	1	0.999	0.999	rat
TOP2B	1473	topoisomerase II beta	Q14TE9	http://www.phosphosite.org/proteinAction.do?id=2301206&showAllSites=true	182	FGLKQTDK*VPSQTVA	QTDK*VPSQTVAAK	2	707.88	6822				6822	6777	6992	6886	25.9855	26.3608	26.3192	26.2418	1.895				-0.9956				0.052				300				0.269				rat
TOP2B	1482	topoisomerase II beta	Q14TE9	http://www.phosphosite.org/proteinAction.do?id=2301206&showAllSites=true	182	PSQTVAAK*KGKAPSD	QTDKVPSQTVAAK*K	2	771.928	5364												2.806				-0.163				0.115				1				0.938				rat
TOP2B	1482	topoisomerase II beta	Q14TE9	http://www.phosphosite.org/proteinAction.do?id=2301206&showAllSites=true	182	PSQTVAAK*KGKAPSD	QTDKVPSQTVAAK*K	3	514.954		5399			5344	5399	5579	5486	22.258	22.7898	22.6793	22.6533		3.21				-0.2972				0.208				28				0.992			rat
TUBA1A; TUBA1B; TUBA3C; TUBA3E; TUBA4A; TUBA8	§370; §370; §370; §370; §370; §370	tubulin alpha-1A chain	P68370; Q6P9V9; NP_001035097; Q68FR8; Q5XIF6; Q6AY56	http://www.phosphosite.org/proteinAction.do?id=6833806&showAllSites=true	50; 50; 50; 50; 50; 50	VPGGDLAK*VQRAVCM; VPGGDLAK*VQRAVCM; VPGGDLAK*VQRAVCM; VPGGDLAK*VQRAVCM; VPGGDLAK*VQRAVCM; VPGGDLAK*VQRAVCM	VGINYQPPTVVPGGDLAK*VQR	3	750.746	19147	19213			19147	19164	19317	19294	58.354	58.5143	58.3463	58.2722	3.355	3.279			-0.2682	0.3735			0.199	0.31			1	5			0.996	0.999			rat
TUBA1A; TUBA1B; TUBA1C; TUBA3C; TUBA3E	§40; §40; §40; §40; §40	tubulin alpha-1A chain	P68370; Q6P9V9; Q6AYZ1; NP_001035097; Q68FR8	http://www.phosphosite.org/proteinAction.do?id=6833806&showAllSites=true	50; 50; 50; 50; 50	DGQMPSDK*TIGGGDD; DGQMPSDK*TIGGGDD; DGQMPSDK*TIGGGDD; DGQMPSDK*TIGGGDD; DGQMPSDK*TIGGGDD	CLEHGIQPDGQMPSDK*TIGGGDDSFNTFFSETGAGK	3	1281.57	22065	22132	22285	22328	22099	22146	22268	22486	66.1253	66.3193	66.4872	66.5712	5.831	5.916	5.459	4.594	-0.3292	-1.1123	-0.6277	-0.6647	0.522	0.522	0.55	0.337	1	1	1	1	1	1	1	0.987	rat
TUBA1A; TUBA1B; TUBA1C; TUBA3C; TUBA3E	§40; §40; §40; §40; §40	tubulin alpha-1A chain	P68370; Q6P9V9; Q6AYZ1; NP_001035097; Q68FR8	http://www.phosphosite.org/proteinAction.do?id=6833806&showAllSites=true	50; 50; 50; 50; 50	DGQMPSDK*TIGGGDD; DGQMPSDK*TIGGGDD; DGQMPSDK*TIGGGDD; DGQMPSDK*TIGGGDD; DGQMPSDK*TIGGGDD	CLEHGIQPDGQMPSDK*TIGGGDDSFNTFFSETGAGK	3	1281.57	22148	22195	22268		22099	22146	22268	22486	66.1253	66.3193	66.4872	66.5712	4.723	5.363	4.982		-0.246	-0.9424	-0.6415		0.449	0.473	0.395		1	1	1		1	1	1		rat
TUBA1A; TUBA1B; TUBA1C; TUBA3C; TUBA3E	§40; §40; §40; §40; §40	tubulin alpha-1A chain	P68370; Q6P9V9; Q6AYZ1; NP_001035097; Q68FR8	http://www.phosphosite.org/proteinAction.do?id=6833806&showAllSites=true	50; 50; 50; 50; 50	DGQMPSDK*TIGGGDD; DGQMPSDK*TIGGGDD; DGQMPSDK*TIGGGDD; DGQMPSDK*TIGGGDD; DGQMPSDK*TIGGGDD	CLEHGIQPDGQMPSDK*TIGGGDDSFNTFFSETGAGK	4	961.428		22126	22426											4.471	3.896			-1.2172	-0.3121			0.172	0.259			2	3			0.392	0.815		rat
TUBA1A; TUBA1B; TUBA1C; TUBA3C; TUBA3E	§40; §40; §40; §40; §40	tubulin alpha-1A chain	P68370; Q6P9V9; Q6AYZ1; NP_001035097; Q68FR8	http://www.phosphosite.org/proteinAction.do?id=6833806&showAllSites=true	50; 50; 50; 50; 50	DGQMPSDK*TIGGGDD; DGQMPSDK*TIGGGDD; DGQMPSDK*TIGGGDD; DGQMPSDK*TIGGGDD; DGQMPSDK*TIGGGDD	CLEHGIQPDGQM#PSDK*TIGGGDDSFNTFFSETGAGK	3	1286.9	20949	21035	21147	21168	20949	21075	21186	21205	63.256	63.511	63.2135	63.2312	5.199	5.542	6.017	5.13	-0.2324	-0.6867	-0.3677	-1.0495	0.47	0.501	0.56	0.476	1	1	1	1	1	1	1	1	rat
TUBA1A; TUBA1B; TUBA1C; TUBA3C; TUBA3E	§40; §40; §40; §40; §40	tubulin alpha-1A chain	P68370; Q6P9V9; Q6AYZ1; NP_001035097; Q68FR8	http://www.phosphosite.org/proteinAction.do?id=6833806&showAllSites=true	50; 50; 50; 50; 50	DGQMPSDK*TIGGGDD; DGQMPSDK*TIGGGDD; DGQMPSDK*TIGGGDD; DGQMPSDK*TIGGGDD; DGQMPSDK*TIGGGDD	CLEHGIQPDGQM#PSDK*TIGGGDDSFNTFFSETGAGK	3	1286.9	21274	21204	21242		20949	21075	21186	21205	63.256	63.511	63.2135	63.2312	5.123	4.504	4.694		-0.0917	-0.687	-0.3397		0.469	0.342	0.329		1	1	1		1	0.988	0.994		rat
TUBA1A; TUBA1B; TUBA1C; TUBA3C; TUBA3E	§40; §40; §40; §40; §40	tubulin alpha-1A chain	P68370; Q6P9V9; Q6AYZ1; NP_001035097; Q68FR8	http://www.phosphosite.org/proteinAction.do?id=6833806&showAllSites=true	50; 50; 50; 50; 50	DGQMPSDK*TIGGGDD; DGQMPSDK*TIGGGDD; DGQMPSDK*TIGGGDD; DGQMPSDK*TIGGGDD; DGQMPSDK*TIGGGDD	CLEHGIQPDGQM#PSDK*TIGGGDDSFNTFFSETGAGK	3	1286.9	21186				20949	21075	21186	21205	63.256	63.511	63.2135	63.2312	4.052				-0.1801				0.406				1				0.998				rat
TUBA1A; TUBA1B; TUBA1C; TUBA3C; TUBA3E	§40; §40; §40; §40; §40	tubulin alpha-1A chain	P68370; Q6P9V9; Q6AYZ1; NP_001035097; Q68FR8	http://www.phosphosite.org/proteinAction.do?id=6833806&showAllSites=true	50; 50; 50; 50; 50	DGQMPSDK*TIGGGDD; DGQMPSDK*TIGGGDD; DGQMPSDK*TIGGGDD; DGQMPSDK*TIGGGDD; DGQMPSDK*TIGGGDD	CLEHGIQPDGQM#PSDK*TIGGGDDSFNTFFSETGAGK	4	965.427	20947	21026	21143	21185	21007	21026	21186	21205	63.256	63.511	63.2135	63.2312	5.597	4.579	3.734	4.675	0.005	-0.434	-0.7209	-0.9355	0.454	0.33	0.235	0.428	1	1	1	1	1	1	0.852	1	rat
TUBA1A; TUBA1B; TUBA1C; TUBA3C; TUBA3E	§40; §40; §40; §40; §40	tubulin alpha-1A chain	P68370; Q6P9V9; Q6AYZ1; NP_001035097; Q68FR8	http://www.phosphosite.org/proteinAction.do?id=6833806&showAllSites=true	50; 50; 50; 50; 50	DGQMPSDK*TIGGGDD; DGQMPSDK*TIGGGDD; DGQMPSDK*TIGGGDD; DGQMPSDK*TIGGGDD; DGQMPSDK*TIGGGDD	CLEHGIQPDGQM#PSDK*TIGGGDDSFNTFFSETGAGK	4	965.427	21353	21034			21007	21026	21186	21205	63.256	63.511	63.2135	63.2312	4.071	4.175			-1.0913	-0.4447			0.17	0.311			3	1			0.41	0.95			rat
TUBA1A; TUBA1B; TUBA1C; TUBA3C; TUBA3E	§40; §40; §40; §40; §40	tubulin alpha-1A chain	P68370; Q6P9V9; Q6AYZ1; NP_001035097; Q68FR8	http://www.phosphosite.org/proteinAction.do?id=6833806&showAllSites=true	50; 50; 50; 50; 50	DGQMPSDK*TIGGGDD; DGQMPSDK*TIGGGDD; DGQMPSDK*TIGGGDD; DGQMPSDK*TIGGGDD; DGQMPSDK*TIGGGDD	CLEHGIQPDGQM#PSDK*TIGGGDDSFNTFFSETGAGK	4	965.427	21223	21367			21007	21026	21186	21205	63.256	63.511	63.2135	63.2312	3.633	4.103			-0.503	-1.1239			0.143	0.186			2	1			0.427	0.657			rat
TUBA1A; TUBA1B; TUBA1C; TUBA3C; TUBA3E	§40; §40; §40; §40; §40	tubulin alpha-1A chain	P68370; Q6P9V9; Q6AYZ1; NP_001035097; Q68FR8	http://www.phosphosite.org/proteinAction.do?id=6833806&showAllSites=true	50; 50; 50; 50; 50	DGQMPSDK*TIGGGDD; DGQMPSDK*TIGGGDD; DGQMPSDK*TIGGGDD; DGQMPSDK*TIGGGDD; DGQMPSDK*TIGGGDD	CLEHGIQPDGQM#PSDK*TIGGGDDSFNTFFSETGAGK	4	965.427		21314			21007	21026	21186	21205	63.256	63.511	63.2135	63.2312		3.726				-0.9054				0.141				1				0.453			rat
TUBA1A; TUBA1B; TUBA1C; TUBA3C; TUBA3E	§40; §40; §40; §40; §40	tubulin alpha-1A chain	P68370; Q6P9V9; Q6AYZ1; NP_001035097; Q68FR8	http://www.phosphosite.org/proteinAction.do?id=6833806&showAllSites=true	50; 50; 50; 50; 50	DGQMPSDK*TIGGGDD; DGQMPSDK*TIGGGDD; DGQMPSDK*TIGGGDD; DGQMPSDK*TIGGGDD; DGQMPSDK*TIGGGDD	DK*TIGGGDDSFNTFFSETGAGK	2	1147.02			22923		22771	22797	22923	22822	67.8715	68.0533	67.4392	67.466			4.167				1.9342				0.213				2				0.178		rat
TUBA1A; TUBA1B; TUBA1C; TUBA3C; TUBA3E	§40; §40; §40; §40; §40	tubulin alpha-1A chain	P68370; Q6P9V9; Q6AYZ1; NP_001035097; Q68FR8	http://www.phosphosite.org/proteinAction.do?id=6833806&showAllSites=true	50; 50; 50; 50; 50	DGQMPSDK*TIGGGDD; DGQMPSDK*TIGGGDD; DGQMPSDK*TIGGGDD; DGQMPSDK*TIGGGDD; DGQMPSDK*TIGGGDD	GQMPSDK*TIGGGDDSFNTFFSETGAGK	3	931.749	22705				22705	22755	23496	23536	67.6525	67.9442	69.2265	69.3575	3.154				0.2252				0.181				1				0.479				rat
TUBA1A; TUBA1B; TUBA1C; TUBA3C; TUBA3E	§40; §40; §40; §40; §40	tubulin alpha-1A chain	P68370; Q6P9V9; Q6AYZ1; NP_001035097; Q68FR8	http://www.phosphosite.org/proteinAction.do?id=6833806&showAllSites=true	50; 50; 50; 50; 50	DGQMPSDK*TIGGGDD; DGQMPSDK*TIGGGDD; DGQMPSDK*TIGGGDD; DGQMPSDK*TIGGGDD; DGQMPSDK*TIGGGDD	GQM#PSDK*TIGGGDDSFNTFFSETGAGK	3	937.08	21786	21833	21967	21990	21786	21852	21984	21982	65.2985	65.5505	65.286	65.2517	4.83	4.43	3.769	3.91	-0.1202	-0.4445	0.187	-0.6039	0.458	0.445	0.338	0.423	1	1	1	1	1	1	0.985	0.998	rat
TUBA1A; TUBA1B; TUBA1C; TUBA3C; TUBA3E	§40; §40; §40; §40; §40	tubulin alpha-1A chain	P68370; Q6P9V9; Q6AYZ1; NP_001035097; Q68FR8	http://www.phosphosite.org/proteinAction.do?id=6833806&showAllSites=true	50; 50; 50; 50; 50	DGQMPSDK*TIGGGDD; DGQMPSDK*TIGGGDD; DGQMPSDK*TIGGGDD; DGQMPSDK*TIGGGDD; DGQMPSDK*TIGGGDD	QM#PSDK*TIGGGDDSFNTFFSETGAGK	3	918.073		21968			21889	21968		22129	65.5737	65.8285		65.6303		3.927				0.1846				0.373				1				0.994			rat
VEGF	§325, §327, §330	vascular endothelial growth factor A isoform 2 precursor	P16612	http://www.phosphosite.org/proteinAction.do?id=6783682&showAllSites=true	43	EKKSVRGK*GKGQKRK, KSVRGKGK*GQKRKRK, RGKGKGQK*RKRKKSR	GK*GK*GQK*R	2	492.783		5125		5270										2.231		2.16		-0.8287		-0.6216		0.045		0.021		1		1		0.878		0.815	rat
vimentin	§139	vimentin	P31000	http://www.phosphosite.org/proteinAction.do?id=15322&showAllSites=true	54	LAELEQLK*GQGKSRL	ILLAELEQLK*GQGK	2	791.464	23586				23586	23574	23727	23725	69.9505	70.122	69.8265	69.868	4.013				-0.1139				0.335				1				0.999				rat
vimentin	168	vimentin	P31000	http://www.phosphosite.org/proteinAction.do?id=15322&showAllSites=true	54	VDQLTNDK*ARVEVER	QVDQLTNDK*AR	2	665.341	7286	7330	7544	7422									3.43	3.274	2.898	2.141	-0.751	-0.8585	-0.8397	-0.6321	0.188	0.221	0.214	0.11	1	1	1	1	0.997	0.997	0.994	0.891	rat
vimentin	§235	vimentin	P31000	http://www.phosphosite.org/proteinAction.do?id=15322&showAllSites=true	54	QEEIAFLK*KLHDEEI	KVESLQEEIAFLK*K	3	568.658	21399	21481			21406	21481	21564	21583	64.3103	64.5587	64.202	64.2213	3.827	3.884			-0.0526	-0.0796			0.175	0.308			1	1			1	1			rat
vimentin	294	vimentin	P31000	http://www.phosphosite.org/proteinAction.do?id=15322&showAllSites=true	54	AEEWYKSK*FADLSEA	SK*FADLSEAANR	2	675.836	14315	14408	14526	14524	14308	14408	13542	13519	45.6338	46.087	43.2475	43.2803	3.649	3.523	3.297	3.134	-0.6179	-0.9244	-3.6993	-3.0233	0.364	0.364	0.262	0.338	1	1	1	1	1	1	0.972	0.99	rat
vimentin	97	vimentin	P31000	http://www.phosphosite.org/proteinAction.do?id=15322&showAllSites=true	54	DAINTEFK*NTRTNEK	LLQDSVDFSLADAINTEFK*NTR	3	847.094		28966			28945	28966	26562	27295	84.3548	84.5758	77.4022	79.5428		4.65				0.5216				0.425				1				1			rat
Wfdc5	98	WAP four-disulfide core domain protein 5	NP_001100008	http://www.ncbi.nlm.nih.gov/entrez/query.fcgi?db=protein&cmd=search&term=NP_001100008	14	PRKHLCDK*DLDCSGK	KHLCDK*	2	421.713				1977												1.343				-1.7496				0.017				126				0.761	rat
Bcl-G	216	apoptosis facilitator Bcl-2-like protein 14	Q6AYK4	http://www.phosphosite.org/proteinAction.do?id=1971803&showAllSites=true	37	NRIVELLK*YSGDQLG	IVELLK*YSGDQLGR	3	544.97			12274												2.271				-0.2246				0.097				5				0.817		rat
G6PI	§142	glucose-6-phosphate isomerase	Q6P6V0	http://www.phosphosite.org/proteinAction.do?id=6785737&showAllSites=true	63	RVRSGDWK*GYTGKAI	SGDWK*GYTGK	2	570.77	10311				10311	10470	8105	10537	35.3218	35.9113	29.1312	35.5782	3.301				-1.384				0.373				1				1				rat
GRP94	75	endoplasmin precursor	Q66HD0	http://www.phosphosite.org/proteinAction.do?id=29543993&showAllSites=true	93	ELREKSEK*FAFQAEV	SEK*FAFQAEVNR	3	489.912				15423		14943		15423		47.4715		47.1383				2.591				-3.2647				0.023				1				0.428	rat
LDH-A	§126	L-lactate dehydrogenase A chain	P04642	http://www.phosphosite.org/proteinAction.do?id=2099012&showAllSites=true	36	FIIPNVVK*YSPQCKL	FIIPNVVK*YSPQCK	2	867.966	21463	21487			21463	21516	20514	20554	64.4758	64.6705	61.4593	61.5338	3.481	3.287			-0.4832	-0.406			0.323	0.241			1	1			0.999	0.997			rat
LDH-A	§126	L-lactate dehydrogenase A chain	P04642	http://www.phosphosite.org/proteinAction.do?id=2099012&showAllSites=true	36	FIIPNVVK*YSPQCKL	FIIPNVVK*YSPQCK	3	578.98	21465	21491			21448	21491	22383	22423	64.4202	64.6705	66.3163	66.397	3.97	3.852			-0.1236	-0.1328			0.361	0.347			1	1			1	1			rat
TFPT	222	TCF3 fusion partner homolog	Q9JMG6	http://www.phosphosite.org/proteinAction.do?id=5149&showAllSites=true	29	GWGQGVIK*VEEDFGF	PVQVGAEGWGQGVIK*	3	522.947			19034												2.509				-0.0646				0.011				292				0.144		rat
ANXA1	16	annexin A1	P07150	http://www.phosphosite.org/proteinAction.do?id=2407&showAllSites=true	39	KQACYIEK*QEQEYVQ	QACYIEK*QEQEYVQAVK	2	1078.52	17348	17482	17543	17583	17353	17482	17553	17572	53.7098	54.21	53.7485	53.7992	5.182	5.579	5.036	5.168	-0.1001	-0.6117	-0.242	-0.6293	0.419	0.508	0.441	0.485	1	1	1	1	1	1	1	1	rat
ANXA1	16	annexin A1	P07150	http://www.phosphosite.org/proteinAction.do?id=2407&showAllSites=true	39	KQACYIEK*QEQEYVQ	QACYIEK*QEQEYVQAVK	3	719.349	17337	17472	17519	17547	17353	17472	17532	17551	53.7098	54.21	53.694	53.7458	4.946	4.231	5.201	5.516	-0.3274	-0.4582	-0.7921	-1.0955	0.407	0.439	0.425	0.466	1	1	1	1	1	1	1	1	rat
ANXA1	§312	annexin A1	P07150	http://www.phosphosite.org/proteinAction.do?id=2407&showAllSites=true	39	EIDMNEIK*VFYQKKY	SEIDMNEIK*VFYQK	2	893.44	22518	22554	22685		22498	22545	22685	22717	67.1608	67.3942	67.0553	67.1917	4.372	4.145	4.24		1.1678	1.3616	1.0934		0.464	0.441	0.489		1	1	1		1	1	1		rat
ANXA1	§312	annexin A1	P07150	http://www.phosphosite.org/proteinAction.do?id=2407&showAllSites=true	39	EIDMNEIK*VFYQKKY	SEIDMNEIK*VFYQK	3	595.962				22709	22393	22440	22677	22709	66.8892	67.1103	67.1112	67.137				3.309				0.4853				0.288				2				1	rat
PTMS	§15	parathymosin	P04550	http://www.phosphosite.org/proteinAction.do?id=28024946&showAllSites=true	12	AAAELSAK*DLKEKKD	SVEAAAELSAK*DLK	2	737.393	15088		15315		15088	15195	13017	12973	47.6768	48.1337	41.8857	41.8545	4.657		4.128		-0.5373		0.5537		0.296		0.343		1		1		1		1		rat
PTMS	§15	parathymosin	P04550	http://www.phosphosite.org/proteinAction.do?id=28024946&showAllSites=true	12	AAAELSAK*DLKEKKD	SVEAAAELSAK*DLK	3	491.931	15079	15183	15301	15296	15079	15195	15306	15283	47.6768	48.1337	47.8453	47.8525	4.428	4.252	3.715	2.965	0.1683	0.3868	0.2701	0.0916	0.143	0.229	0.097	0.135	1	1	2	5	0.999	1	0.987	0.973	rat
SMC3	§105, §106	structural maintenance of chromosomes protein 3	P97690	http://www.phosphosite.org/proteinAction.do?id=6785880&showAllSites=true	138	LRRVIGAK*KDQYFLD, RRVIGAKK*DQYFLDK	RVIGAK*K*DQYFLDK	3	588.993	14628	14696	14826	14806	14644	14696	14844	14821	46.5162	46.9022	46.637	46.6435	5.068	4.724	4.112	4.394	-0.2142	-0.3609	-0.2759	-0.4487	0.434	0.341	0.31	0.322	1	1	1	1	1	1	1	1	rat
SMC3	§105, §106	structural maintenance of chromosomes protein 3	P97690	http://www.phosphosite.org/proteinAction.do?id=6785880&showAllSites=true	138	LRRVIGAK*KDQYFLD, RRVIGAKK*DQYFLDK	RVIGAK*K*DQYFLDKK	3	631.691	12426	12491	12601	12576	12460	12491	12639	12595	40.82	41.1113	40.9038	40.8825	5.595	5.815	4.986	5.57	-1.2446	-0.7116	-0.9466	-0.982	0.315	0.411	0.442	0.48	1	1	1	1	1	1	1	1	rat
SMC3	§105, §106	structural maintenance of chromosomes protein 3	P97690	http://www.phosphosite.org/proteinAction.do?id=6785880&showAllSites=true	138	LRRVIGAK*KDQYFLD, RRVIGAKK*DQYFLDK	RVIGAK*K*DQYFLDKK	4	474.02	12485				12485	12507	12639	12595	40.82	41.1113	40.9038	40.8825	3.657				-0.3381				0.31				1				1				rat
SMC3	§105, §106	structural maintenance of chromosomes protein 3	P97690	http://www.phosphosite.org/proteinAction.do?id=6785880&showAllSites=true	138	LRRVIGAK*KDQYFLD, RRVIGAKK*DQYFLDK	VIGAK*K*DQYFLDK	2	804.935	17155	17239	17361	17350	17155	17274	17385	17383	53.2683	53.6005	53.3048	53.3092	3.71	4.145	3.704	3.803	-0.6725	-0.6626	-0.7844	-0.4724	0.337	0.319	0.323	0.337	1	1	1	1	1	1	0.999	1	rat
SMC3	§105, §106	structural maintenance of chromosomes protein 3	P97690	http://www.phosphosite.org/proteinAction.do?id=6785880&showAllSites=true	138	LRRVIGAK*KDQYFLD, RRVIGAKK*DQYFLDK	VIGAK*K*DQYFLDK	3	536.959	17172	17257	17375	17369	17206	17257	17385	17383	53.324	53.6005	53.3048	53.3092	4.864	4.482	3.643	3.861	0.2878	-0.2641	0.2337	0.069	0.346	0.408	0.282	0.238	1	1	3	1	1	1	1	1	rat
SMC3	§105, §106	structural maintenance of chromosomes protein 3	P97690	http://www.phosphosite.org/proteinAction.do?id=6785880&showAllSites=true	138	LRRVIGAK*KDQYFLD, RRVIGAKK*DQYFLDK	VIGAK*K*DQYFLDKK	2	868.983		14595	14667	14664	14476	14595	14676	14674	46.0693	46.465	46.203	46.2653		3.945	4.269	4.235		-0.627	-0.9217	-0.6747		0.401	0.432	0.402		1	1	1		1	1	1	rat
BRD1	§1034	bromodomain-containing protein 1	XP_235552	http://www.phosphosite.org/proteinAction.do?id=21025&showAllSites=true	133	IENGNYAK*AARIAAE	SELISCIENGNYAK*AAR	2	969.473	17446	17562			17446	17547	17595	17614	53.9277	54.32	53.8567	53.9087	5.003	5.288			0.7159	0.3553			0.409	0.41			1	1			1	1			rat
BRD1	§1034	bromodomain-containing protein 1	XP_235552	http://www.phosphosite.org/proteinAction.do?id=21025&showAllSites=true	133	IENGNYAK*AARIAAE	SELISCIENGNYAK*AAR	3	646.651	17439	17531	17628		17437	17531	17616	17635	53.9277	54.32	53.9105	53.9645	4.387	3.413	2.745		2.7588	1.4146	3.3249		0.425	0.371	0.064		1	1	16		1	1	0.227		rat
BRD1	23	bromodomain-containing protein 1	XP_235552	http://www.phosphosite.org/proteinAction.do?id=21025&showAllSites=true	133	PSSPCSIK*HSPTRET	HPSSPCSIK*HSPTR	3	544.935		4607			4499	4607	4712	4628	19.8288	20.4122	20.333	20.2863		3.171				-1.0855				0.391				3				1			rat
BRD1	407	bromodomain-containing protein 1	XP_235552	http://www.phosphosite.org/proteinAction.do?id=21025&showAllSites=true	133	IYGDVEMK*NGVCRKE	RPLNIYGDVEMK*NGVCR	3	688.344	15483	15590			15502	15573	15663	17845	48.7613	49.1372	48.792	54.5087	3.973	3.749			-1.1601	-0.973			0.229	0.2			2	1			0.999	0.999			rat
BRD1	407	bromodomain-containing protein 1	XP_235552	http://www.phosphosite.org/proteinAction.do?id=21025&showAllSites=true	133	IYGDVEMK*NGVCRKE	RPLNIYGDVEMK*NGVCR	3	688.344	15502				15502	15573	15663	17845	48.7613	49.1372	48.792	54.5087	3.654				-1.2988				0.298				1				1				rat
BRD1	413, §418	bromodomain-containing protein 1	XP_235552	http://www.phosphosite.org/proteinAction.do?id=21025&showAllSites=true	133	MKNGVCRK*ESSVKTV, CRKESSVK*TVRSTSK	K*ESSVK*TVR	2	559.314	5804	5867											2.615	2.516			-2.8505	-2.906			0.12	0.156			2	2			0.848	0.878			rat
BRD1	§418	bromodomain-containing protein 1	XP_235552	http://www.phosphosite.org/proteinAction.do?id=21025&showAllSites=true	133	CRKESSVK*TVRSTSK	ESSVK*TVR	2	474.262		4785	4865	4783	4729	4785	4901	4815	20.448	20.9222	20.8487	20.8043		1.948	1.723	1.878		-1.0745	-1.0808	-1.4671		0.029	0.018	0.033		2	5	4		0.683	0.434	0.599	rat
FMIP	24	THO complex subunit 5 homolog	Q68FX7	http://www.phosphosite.org/proteinAction.do?id=9434005&showAllSites=true	79	DGTPTEGK*RNRSDTE	SDGTPTEGK*R	2	545.262	3079	3139		3085	3079	3148	3200	3104	15.8119	16.2167	16.0665	16.0211	2.098	2.203		1.954	-0.9891	-1.1663		-1.0543	0.07	0.037		0.075	1	1		7	0.989	0.987		0.972	rat
HSP90A; HSP90B; LOC365050	§408; §399; 103	heat shock protein HSP 90-alpha	Q91XW0; P34058; XP_001061885	http://www.phosphosite.org/proteinAction.do?id=14327&showAllSites=true	85; 83; 24	REMLQQSK*ILKVIRK; REMLQQSK*ILKVIRK; REMLQQSK*ILKVIRK	EMLQQSK*ILK	2	630.355	13367				13367	13473	13584	13561	43.2258	43.6173	43.3598	43.3895	2.572				-0.5072				0.018				5				0.817				rat
HSP90A; HSP90B; LOC365050	§408; §399; 103	heat shock protein HSP 90-alpha	Q91XW0; P34058; XP_001061885	http://www.phosphosite.org/proteinAction.do?id=14327&showAllSites=true	85; 83; 24	REMLQQSK*ILKVIRK; REMLQQSK*ILKVIRK; REMLQQSK*ILKVIRK	EM#LQQSK*ILK	2	638.352	10774				10774	10869	9640	9531	36.4663	36.9135	33.1325	32.9787	2.418				-1.2131				0.089				3				0.904				rat
HSPA2; HSC70	§351; §348	heat shock-related 70 kDa protein 2	P14659; P63018	http://www.phosphosite.org/proteinAction.do?id=23215&showAllSites=true	70; 71	TRIPKIQK*LLQDFFN; TRIPKIQK*LLQDFFN	IQK*LLQDFFNGK	2	746.912	24867	24828			24867	25275	24924	25405	73.3748	74.705	73.0517	74.4168	3.106	3.528			0.2292	0.0222			0.185	0.195			1	1			0.988	0.995			rat
HSP70RY	477	heat shock 70 kDa protein 4	O88600	http://www.phosphosite.org/proteinAction.do?id=20508&showAllSites=true	94	QSDGSSSK*VKVKVRV	VTPQSDGSSSK*VK	2	681.349	4028	4116											2.494	1.798			-0.3135	0.2138			0.324	0.262			2	6			0.991	0.864			rat
HSC70	§246	heat shock cognate 71 kDa protein	P63018	http://www.phosphosite.org/proteinAction.do?id=23199&showAllSites=true	71	NHFIAEFK*RKHKKDI	MVNHFIAEFK*R	3	478.584	16841				16841	16959	19086	17026	52.3107	52.768	57.7432	52.3742	3.242				-0.1467				0.137				1				1				rat
HSPA9B	§135	stress-70 protein, mitochondrial	P48721	http://www.phosphosite.org/proteinAction.do?id=6783634&showAllSites=true	74	YDDPEVQK*DTKNVPF	YDDPEVQK*DTK	2	690.32	7211	7264			7211	7231	10142	10873	27.0703	27.5722	34.4295	36.4498	3.037	2.732			1.3581	1.3269			0.413	0.367			1	1			0.999	0.997			rat
HSPA9B	§345	stress-70 protein, mitochondrial	P48721	http://www.phosphosite.org/proteinAction.do?id=6783634&showAllSites=true	74	GPKHLNMK*LTRAQFE	HLNMK*LTR	2	527.795		8787			8722	8787	8947	8880	31.0857	31.5577	31.3252	31.3202		1.862				-1.0376				0.147				1				0.902			rat
HSP60; LOC684747	§202; 290	60 kDa heat shock protein, mitochondrial	P63039; XP_001071820	http://www.phosphosite.org/proteinAction.do?id=6783425&showAllSites=true	61; 94	RKGVITVK*DGKTLND; RKGVITVK*DGKTLND	GVITVK*DGK	2	479.782	8174				8174	7735	5936	8302	29.5763	28.877	23.6213	29.8365	2.183				1.511				0.147				1				0.936				rat
HSP60; LOC684747	301; 389	60 kDa heat shock protein, mitochondrial	P63039; XP_001071820	http://www.phosphosite.org/proteinAction.do?id=6783425&showAllSites=true	61; 94	GLQVVAVK*APGFGDN; GLQVVAVK*APGFGDN	VGLQVVAVK*APGFGDNRK	3	633.027	16941		17124	17098	16933	16980	17133	17098	52.5958	52.8232	52.6398	52.5393	2.695		2.453	2.039	-0.4164		-0.7058	-0.7564	0.277		0.215	0.074	1		1	34	0.998		0.99	0.485	rat
HSP60; LOC684747	364; 452	60 kDa heat shock protein, mitochondrial	P63039; XP_001071820	http://www.phosphosite.org/proteinAction.do?id=6783425&showAllSites=true	61; 94	LLKGKGDK*AHIEKRI; LLKGKGDK*AHIEKRI	GKGDK*AHIEK	2	562.807	2314	2364			2314	2352		5163	13.3394	13.6283		21.7483	2.209	2.205			0.2151	-0.5229			0.067	0.109			2	1			0.753	0.915			rat
HSP60; LOC684747	364; 452	60 kDa heat shock protein, mitochondrial	P63039; XP_001071820	http://www.phosphosite.org/proteinAction.do?id=6783425&showAllSites=true	61; 94	LLKGKGDK*AHIEKRI; LLKGKGDK*AHIEKRI	GKGDK*AHIEK	3	375.54		2353			2299	2353	2409	2294	13.3394	13.6283	13.4993	13.4291		2.501				-0.5585				0.181				55				0.961			rat
HSP60	§396	60 kDa heat shock protein, mitochondrial	P63039	http://www.phosphosite.org/proteinAction.do?id=6783425&showAllSites=true	61	KLNERLAK*LSDGVAV	LAK*LSDGVAVLK	2	628.385	16714	16764			16723	16764	16923	16900	52.021	52.2663	52.0843	52.0442	2.964	2.696			-2.1384	-1.8422			0.242	0.279			1	1			0.977	0.996			rat
HSP60; LOC684747	§473; 561	60 kDa heat shock protein, mitochondrial	P63039; XP_001071820	http://www.phosphosite.org/proteinAction.do?id=6783425&showAllSites=true	61; 94	EIIKRALK*IPAMTIA; EIIKRALK*IPAMTIA	ALK*IPAMTIAK	2	599.865	18586		18809		18586	18618	18813	18790	56.9812	57.0987	57.0303	56.9605	2.232		2.425		0.2227		0.0308		0.067		0.072		1		1		0.781		0.855		rat
HSP60; LOC684747	§473; 561	60 kDa heat shock protein, mitochondrial	P63039; XP_001071820	http://www.phosphosite.org/proteinAction.do?id=6783425&showAllSites=true	61; 94	EIIKRALK*IPAMTIA; EIIKRALK*IPAMTIA	ALK*IPAM#TIAK	2	607.862			13616	13570	13405	13473	14718	13570	43.2793	43.6173	46.3113	43.3895			2.062	2.312			-0.5908	-0.3974			0.093	0.17			710	41			0.405	0.815	rat
CHD-2	1355, 1358	chromodomain-helicase-DNA-binding protein 2	NP_001100993	http://www.phosphosite.org/proteinAction.do?id=10201217&showAllSites=true	212	KRKPRVKK*ENKAPRL, PRVKKENK*APRLKDE	K*ENK*APR	2	463.756	1335												1.797				0.3996				0.024				104				0.232				rat
Eri2; LOC100364586	484; 484	ERI1 exoribonuclease 2	NP_001178043; XP_002725706	http://www.ncbi.nlm.nih.gov/entrez/query.fcgi?db=protein&cmd=search&term=NP_001178043	77; 76	HSTVYNVK*GAKHPGS; HSTVYNVK*GAKHPGS	SPHSTVYNVK*GAK	2	715.375	9838		10093	10002	9856	9945	10093	10035	34.0437	34.5673	34.3748	34.271	2.603		2.422	2.43	1.5484		1.6295	1.6176	0.041		0.007	0.046	20		279	22	0.457		0.16	0.386	rat
H1F0	14	histone H1.0	P43278	http://www.phosphosite.org/proteinAction.do?id=6784379&showAllSites=true	21	STPAAKPK*RAKAAKK	TSTPAAKPK*R	3	366.88				6970	6226	9237	7118	6970	24.5408	32.74	26.6348	26.6077				2.36				-0.0123				0.011				78				0.201	rat
H2AFJ	6, 10	histone H2A.J	A9UMV8	http://www.phosphosite.org/proteinAction.do?id=6783017&showAllSites=true	14	--MSGRGK*QGGKVRA, GRGKQGGK*VRAKAKS	GK*QGGK*VR	2	457.264	2885				2885	2828	3026	4773	15.0608	14.9908	15.2937	20.6838	1.87				0.2275				0.002				13				0.308				rat
H2AX	§6, §10	H2A histone family, member X	NP_001102761	http://www.phosphosite.org/proteinAction.do?id=6787211&showAllSites=true	15	--MSGRGK*TGGKARA, GRGKTGGK*ARAKAKS	GK*TGGK*AR	2	429.743	2260	2322	2349	2238	2260	2321	2347	2235	13.2173	13.5359	13.3247	13.2741	1.821	1.805	1.865	2.02	-0.4753	-0.3623	-0.1864	-0.3238	0.024	0.025	0.026	0.019	67	9	14	65	0.24	0.347	0.357	0.328	rat
H2AZ	§12, §14	histone H2A.Z	P0C0S7	http://www.phosphosite.org/proteinAction.do?id=6784559&showAllSites=true	14	KAGKDSGK*AKTKAVS, GKDSGKAK*TKAVSRS	DSGK*AK*TK	2	459.748	2118	2194	2239	2138									2.078	2.041	2.182	2.17	-0.6685	-0.7643	0.061	-1.0561	0.043	0.045	0.151	0.127	5	1	1	5	0.73	0.811	0.938	0.909	rat
H2AZ; H2AFV	121; 256	histone H2A.Z	P0C0S7; XP_001065720	http://www.phosphosite.org/proteinAction.do?id=6784559&showAllSites=true	14; 28	IHKSLIGK*KGQQKTV; IHKSLIGK*KGQQKTA	ATIAGGGVIPHIHKSLIGK*	3	637.711				15782	15652	15699	15831	15782	49.2063	49.4748	49.2308	49.1693				2.227				-0.4309				0.024				2				0.557	rat
H2AZ; H2AFV	121; 256	histone H2A.Z	P0C0S7; XP_001065720	http://www.phosphosite.org/proteinAction.do?id=6784559&showAllSites=true	14; 28	IHKSLIGK*KGQQKTV; IHKSLIGK*KGQQKTA	ATIAGGGVIPHIHKSLIGK*	4	478.535	15588				15588	15741	15810	15808	49.1507	49.5853	49.1758	49.2245	3.011				0.333				0.187				2				0.997				rat
H2AZ; H2AFV	§5, §8; §140, §143	histone H2A.Z	P0C0S7; XP_001065720	http://www.phosphosite.org/proteinAction.do?id=6784559&showAllSites=true	14; 28	---MAGGK*AGKDSGK, MAGGKAGK*DSGKAKT; AETMAGGK*AGKDSGK, MAGGKAGK*DSGKAKA	AGGK*AGK*DSGK	2	530.275	2405	2461			2405	2476	2430	2368	13.7334	14.0073	13.5608	13.653	3.571	3.763			-1.3104	-1.1198			0.347	0.354			1	1			0.976	0.983			rat
H2AZ; H2AFV	§5, §8, §12; §140, §143, §147	histone H2A.Z	P0C0S7; XP_001065720	http://www.phosphosite.org/proteinAction.do?id=6784559&showAllSites=true	14; 28	---MAGGK*AGKDSGK, MAGGKAGK*DSGKAKT, KAGKDSGK*AKTKAVS; AETMAGGK*AGKDSGK, MAGGKAGK*DSGKAKA, KAGKDSGK*AKAKAVS	AGGK*AGK*DSGK*AK	2	650.846	3873	3960	4052	3955	3873	3995	4093	3995	18.2137	18.7002	18.6598	18.5788	3.561	3.344	3.42	3.1	-0.0223	-0.0899	-0.3267	-0.3598	0.23	0.215	0.233	0.21	1	1	1	1	0.787	0.688	0.758	0.583	rat
H2AZ; H2AFV	§5, §8, §12; §140, §143, §147	histone H2A.Z	P0C0S7; XP_001065720	http://www.phosphosite.org/proteinAction.do?id=6784559&showAllSites=true	14; 28	---MAGGK*AGKDSGK, MAGGKAGK*DSGKAKT, KAGKDSGK*AKTKAVS; AETMAGGK*AGKDSGK, MAGGKAGK*DSGKAKA, KAGKDSGK*AKAKAVS	AGGK*AGK*DSGK*AK	3	434.233			4074	3975	3893	3995	4093	3975	18.2137	18.7002	18.6598	18.5788			3.616	3.598			-0.389	-0.339			0.233	0.237			1	1			0.674	0.687	rat
H2AZ; H2AFV	§5, §8, §12; §140, §143, §147	histone H2A.Z	P0C0S7; XP_001065720	http://www.phosphosite.org/proteinAction.do?id=6784559&showAllSites=true	14; 28	---MAGGK*AGKDSGK, MAGGKAGK*DSGKAKT, KAGKDSGK*AKTKAVS; AETMAGGK*AGKDSGK, MAGGKAGK*DSGKAKA, KAGKDSGK*AKAKAVS	GK*AGK*DSGK*AK	2	586.817	3568	3650	3704	3615	3568	3995	3717	3626	17.2897	18.7002	17.5763	17.525	3.533	3.865	3.055	3.215	-1.6113	-1.8262	-1.3495	-2.0675	0.348	0.345	0.266	0.304	1	1	1	1	0.974	0.982	0.858	0.928	rat
H2AZ	§5, §8, §12, §14	histone H2A.Z	P0C0S7	http://www.phosphosite.org/proteinAction.do?id=6784559&showAllSites=true	14	---MAGGK*AGKDSGK, MAGGKAGK*DSGKAKT, KAGKDSGK*AKTKAVS, GKDSGKAK*TKAVSRS	AGGK*AGK*DSGK*AK*TK	2	786.423	5455	5529	5676	5601	5455	5544	5684	5591	22.5922	23.1387	22.9557	22.9267	4.782	4.596	4.664	4.663	-0.7686	-0.8125	-0.5606	-0.6624	0.469	0.463	0.461	0.457	1	1	1	1	1	1	1	1	rat
H2AZ	§5, §8, §12, §14	histone H2A.Z	P0C0S7	http://www.phosphosite.org/proteinAction.do?id=6784559&showAllSites=true	14	---MAGGK*AGKDSGK, MAGGKAGK*DSGKAKT, KAGKDSGK*AKTKAVS, GKDSGKAK*TKAVSRS	AGGK*AGK*DSGK*AK*TK	3	524.618	5451	5525	5669	5577	5451	5544	5684	8859	22.5922	23.1387	22.9557	31.2645	5.143	5.056	5.004	5.41	-1.0104	-0.8946	-0.9079	-0.8583	0.425	0.471	0.462	0.471	1	1	1	1	1	1	1	1	rat
H2AZ; H2AFV	§8, §12; §143, §147	histone H2A.Z	P0C0S7; XP_001065720	http://www.phosphosite.org/proteinAction.do?id=6784559&showAllSites=true	14; 28	MAGGKAGK*DSGKAKT, KAGKDSGK*AKTKAVS; MAGGKAGK*DSGKAKA, KAGKDSGK*AKAKAVS	AGK*DSGK*AK	2	473.254	2197	2245	2286	2177	2217	2279	2286	2193	13.0986	13.4195	13.2046	13.1549	2.836	2.637	2.844	3.083	-0.3268	-0.1206	-0.4918	-0.4971	0.133	0.069	0.203	0.186	1	1	1	1	0.979	0.927	0.992	0.993	rat
H2AZ	§8, §12, §14	histone H2A.Z	P0C0S7	http://www.phosphosite.org/proteinAction.do?id=6784559&showAllSites=true	14	MAGGKAGK*DSGKAKT, KAGKDSGK*AKTKAVS, GKDSGKAK*TKAVSRS	AGK*DSGK*AK*TK	2	608.83	3789	3874	3965	3882	3783	3890	3973	3893	17.9855	18.4145	18.3027	18.2833	3.385	3.252	3.189	3.449	-0.4029	-0.2928	-1.9194	-1.8569	0.298	0.279	0.316	0.273	1	1	1	1	0.999	0.998	0.999	0.999	rat
H3 iso3; H3	§10, §15, §19; §10, §15, §19	histone H3.3	P84245; Q6LED0	http://www.phosphosite.org/proteinAction.do?id=2404&showAllSites=true	15; 15	RTKQTARK*STGGKAP, ARKSTGGK*APRKQLA, TGGKAPRK*QLATKAA; RTKQTARK*STGGKAP, ARKSTGGK*APRKQLA, TGGKAPRK*QLATKAA	K*STGGK*APRK*QLATK	2	848.989			6134	6039			6146	6039			24.1722	24.1293			2.869	2.423			-0.8327	-0.9187			0.133	0.023			2	32			0.961	0.53	rat
H3 iso3; H3	§10, §15, §24; §10, §15, §24	histone H3.3	P84245; Q6LED0	http://www.phosphosite.org/proteinAction.do?id=2404&showAllSites=true	15; 15	RTKQTARK*STGGKAP, ARKSTGGK*APRKQLA, PRKQLATK*AARKSAP; RTKQTARK*STGGKAP, ARKSTGGK*APRKQLA, PRKQLATK*AARKSAP	K*STGGK*APRKQLATK*	3	566.328				6012	4332	4423	6146	6012	19.3523	19.8377	24.1722	24.1293				2.372				-0.8238				0.149				22				0.89	rat
H3 iso3	§116	histone H3.3	P84245	http://www.phosphosite.org/proteinAction.do?id=2404&showAllSites=true	15	NLCAIHAK*RVTIMPK	FQSAAIGALQEASEAYLVGLFEDTNLCAIHAK*R	3	1212.61		34540			35203	34540	33366	32019	102.424	100.699	95.7477	92.4375		3.937				-0.5146				0.203				1				1			rat
H3 iso3	§116	histone H3.3	P84245	http://www.phosphosite.org/proteinAction.do?id=2404&showAllSites=true	15	NLCAIHAK*RVTIMPK	FQSAAIGALQEASEAYLVGLFEDTNLCAIHAK*R	4	909.71	34556												5.757				1.2264				0.447				1				1				rat
H3 iso3; H3	§19, §24; §19, §24	histone H3.3	P84245; Q6LED0	http://www.phosphosite.org/proteinAction.do?id=2404&showAllSites=true	15; 15	TGGKAPRK*QLATKAA, PRKQLATK*AARKSAP; TGGKAPRK*QLATKAA, PRKQLATK*AARKSAP	APRK*QLATK*AAR	3	465.612				3586			3702	3586			17.5288	17.4483				2.268				-1.9899				0.001				15				0.276	rat
H3 iso3; H3	§19, §24; §19, §24	histone H3.3	P84245; Q6LED0	http://www.phosphosite.org/proteinAction.do?id=2404&showAllSites=true	15; 15	TGGKAPRK*QLATKAA, PRKQLATK*AARKSAP; TGGKAPRK*QLATKAA, PRKQLATK*AARKSAP	K*QLATK*AAR	2	535.819	6531	6321	6483	6407	6310	6321	6524	6427	24.7433	25.1988	25.1145	25.076	3.181	3.197	3.225	3.371	0.5558	0.4232	0.4381	0.3662	0.081	0.064	0.062	0.045	1	1	1	1	0.982	0.973	0.974	0.975	rat
H3 iso3; H3	§19, §24; §19, §24	histone H3.3	P84245; Q6LED0	http://www.phosphosite.org/proteinAction.do?id=2404&showAllSites=true	15; 15	TGGKAPRK*QLATKAA, PRKQLATK*AARKSAP; TGGKAPRK*QLATKAA, PRKQLATK*AARKSAP	K*QLATK*AAR	2	535.819	6262	6569	6469	6388	6310	6321	6524	6427	24.7433	25.1988	25.1145	25.076	2.787	2.935	2.671	3.02	0.6287	0.3653	0.441	0.3569	0.062	0.057	0.02	0.093	1	1	2	1	0.952	0.953	0.85	0.975	rat
H3 iso3; H3	§19, §24; §19, §24	histone H3.3	P84245; Q6LED0	http://www.phosphosite.org/proteinAction.do?id=2404&showAllSites=true	15; 15	TGGKAPRK*QLATKAA, PRKQLATK*AARKSAP; TGGKAPRK*QLATKAA, PRKQLATK*AARKSAP	K*QLATK*AAR	2	535.819	6269	5707		6681	6310	6321	6524	6427	24.7433	25.1988	25.1145	25.076	3.101	2.155		2.794	0.6212	-1.3075		0.4036	0.074	0.007		0.005	1	3		1	0.383	0.681		0.885	rat
H3 iso3; H3	§19, §24; §19, §24	histone H3.3	P84245; Q6LED0	http://www.phosphosite.org/proteinAction.do?id=2404&showAllSites=true	15; 15	TGGKAPRK*QLATKAA, PRKQLATK*AARKSAP; TGGKAPRK*QLATKAA, PRKQLATK*AARKSAP	K*QLATK*AAR	2	535.819	6799				6310	6321	6524	6427	24.7433	25.1988	25.1145	25.076	2.883				-0.3025				0.051				1				0.197				rat
H3 iso3; H3	§19, §24; §19, §24	histone H3.3	P84245; Q6LED0	http://www.phosphosite.org/proteinAction.do?id=2404&showAllSites=true	15; 15	TGGKAPRK*QLATKAA, PRKQLATK*AARKSAP; TGGKAPRK*QLATKAA, PRKQLATK*AARKSAP	K*QLATK*AAR	2	535.819	4854				6310	6321	6524	6427	24.7433	25.1988	25.1145	25.076	2.171				0.5222				0.068				1				0.836				rat
H3 iso3; H3	§19, §24; §19, §24	histone H3.3	P84245; Q6LED0	http://www.phosphosite.org/proteinAction.do?id=2404&showAllSites=true	15; 15	TGGKAPRK*QLATKAA, PRKQLATK*AARKSAP; TGGKAPRK*QLATKAA, PRKQLATK*AARKSAP	K*QLATK*AAR	3	357.549			6505	6428	6354	6378	6505	6492	24.8617	25.2963	25.1145	25.2468			2.829	2.668			0.0365	0.0281			0.044	0.056			12	4			0.871	0.9	rat
H3 iso3; H3	§19, §24; §19, §24	histone H3.3	P84245; Q6LED0	http://www.phosphosite.org/proteinAction.do?id=2404&showAllSites=true	15; 15	TGGKAPRK*QLATKAA, PRKQLATK*AARKSAP; TGGKAPRK*QLATKAA, PRKQLATK*AARKSAP	RK*QLATK*AAR	2	613.87		5221			5136	5221	5348	5259	21.6828	22.2383	22.0515	22.0483		3.726				-0.8143				0.295				3				0.957			rat
H3 iso3; H3	§24; §24	histone H3.3	P84245; Q6LED0	http://www.phosphosite.org/proteinAction.do?id=2404&showAllSites=true	15; 15	PRKQLATK*AARKSAP; PRKQLATK*AARKSAP	KQLATK*AAR	2	514.814	4044	3072	2934	2836	2907	2992	3048	2927	15.1915	15.5197	15.3977	15.2796	2.555	2.664	2.863	2.776	-0.8295	0.3926	0.3877	0.4382	0.104	0.096	0.073	0.087	1	1	1	1	0.965	0.951	0.239	0.24	rat
H3 iso3; H3	§24; §24	histone H3.3	P84245; Q6LED0	http://www.phosphosite.org/proteinAction.do?id=2404&showAllSites=true	15; 15	PRKQLATK*AARKSAP; PRKQLATK*AARKSAP	KQLATK*AAR	2	514.814	3549	2926	37457	2998	2907	2992	3048	2927	15.1915	15.5197	15.3977	15.2796	2.886	2.609	2.467	2.563	-0.7906	0.553	-0.2948	0.4548	0.096	0.098	0.116	0.077	1	1	1	1	0.424	0.238	0.189	0.923	rat
H3 iso3; H3	§24; §24	histone H3.3	P84245; Q6LED0	http://www.phosphosite.org/proteinAction.do?id=2404&showAllSites=true	15; 15	PRKQLATK*AARKSAP; PRKQLATK*AARKSAP	KQLATK*AAR	2	514.814	4391	2752	3096	3207	2907	2992	3048	2927	15.1915	15.5197	15.3977	15.2796	2.516	2.686	2.539	2.594	-0.5932	0.3216	0.4645	-0.2287	0.09	0.103	0.077	0.096	1	7	1	1	0.955	0.917	0.142	0.943	rat
H3 iso3; H3	§24; §24	histone H3.3	P84245; Q6LED0	http://www.phosphosite.org/proteinAction.do?id=2404&showAllSites=true	15; 15	PRKQLATK*AARKSAP; PRKQLATK*AARKSAP	KQLATK*AAR	2	514.814	2907	36945	3284	3525	2907	2992	3048	2927	15.1915	15.5197	15.3977	15.2796	2.595	2.578	2.36	2.486	0.6268	-0.3171	-0.0585	-0.8878	0.092	0.078	0.129	0.057	1	1	1	1	0.218	0.154	0.937	0.156	rat
H3 iso3; H3	§24; §24	histone H3.3	P84245; Q6LED0	http://www.phosphosite.org/proteinAction.do?id=2404&showAllSites=true	15; 15	PRKQLATK*AARKSAP; PRKQLATK*AARKSAP	KQLATK*AAR	2	514.814	2690	36606	4451	37173	2907	2992	3048	2927	15.1915	15.5197	15.3977	15.2796	2.574	2.357	2.316	2.485	0.1884	-0.1946	-1.2358	0.0542	0.058	0.084	0.024	0.095	1	1	1	1	0.906	0.89	0.848	0.156	rat
H3 iso3; H3	§24; §24	histone H3.3	P84245; Q6LED0	http://www.phosphosite.org/proteinAction.do?id=2404&showAllSites=true	15; 15	PRKQLATK*AARKSAP; PRKQLATK*AARKSAP	KQLATK*AAR	2	514.814	3070	4111	4701	3761	2907	2992	3048	2927	15.1915	15.5197	15.3977	15.2796	2.49	2.351	1.928	2.477	0.3527	-0.7916	-0.7332	-1.1902	0.095	0.032	0.019	0.077	1	1	2	1	0.928	0.871	0.612	0.191	rat
H3 iso3; H3	§24; §24	histone H3.3	P84245; Q6LED0	http://www.phosphosite.org/proteinAction.do?id=2404&showAllSites=true	15; 15	PRKQLATK*AARKSAP; PRKQLATK*AARKSAP	KQLATK*AAR	2	514.814	36646	4509		4521	2907	2992	3048	2927	15.1915	15.5197	15.3977	15.2796	2.471	2.333		2.44	-0.3142	-0.5757		-0.7896	0.096	0.091		0.084	1	1		1	0.926	0.932		0.191	rat
H3 iso3; H3	§24; §24	histone H3.3	P84245; Q6LED0	http://www.phosphosite.org/proteinAction.do?id=2404&showAllSites=true	15; 15	PRKQLATK*AARKSAP; PRKQLATK*AARKSAP	KQLATK*AAR	2	514.814	3305	3578		4003	2907	2992	3048	2927	15.1915	15.5197	15.3977	15.2796	2.357	2.238		2.356	-0.5738	-0.7575		-1.057	0.083	0.106		0.082	2	1		1	0.912	0.93		0.159	rat
H3 iso3; H3	§24; §24	histone H3.3	P84245; Q6LED0	http://www.phosphosite.org/proteinAction.do?id=2404&showAllSites=true	15; 15	PRKQLATK*AARKSAP; PRKQLATK*AARKSAP	KQLATK*AAR	2	514.814	4413	10184			2907	2992	3048	2927	15.1915	15.5197	15.3977	15.2796	2.118	1.698			-0.5913	-0.6788			0.052	0.009			1	59			0.829	0.245			rat
H3 iso3; H3	§24; §24	histone H3.3	P84245; Q6LED0	http://www.phosphosite.org/proteinAction.do?id=2404&showAllSites=true	15; 15	PRKQLATK*AARKSAP; PRKQLATK*AARKSAP	KQLATK*AAR	2	514.814	4657				2907	2992	3048	2927	15.1915	15.5197	15.3977	15.2796	1.77				-0.4202				0.002				3				0.318				rat
H3 iso3; H3	§24; §24	histone H3.3	P84245; Q6LED0	http://www.phosphosite.org/proteinAction.do?id=2404&showAllSites=true	15; 15	PRKQLATK*AARKSAP; PRKQLATK*AARKSAP	KQLATK*AAR	3	343.545	2908	3346	3664	3105	2908	2992	3053	2927	15.1915	15.5197	15.4158	15.2796	3.08	3.349	2.818	3.353	0.7289	0.2098	0.1476	0.6123	0.153	0.165	0.122	0.147	1	1	1	1	0.996	0.998	0.988	0.998	rat
H3 iso3; H3	§24; §24	histone H3.3	P84245; Q6LED0	http://www.phosphosite.org/proteinAction.do?id=2404&showAllSites=true	15; 15	PRKQLATK*AARKSAP; PRKQLATK*AARKSAP	KQLATK*AAR	3	343.545	3551	3126	37461	2935	2908	2992	3053	2927	15.1915	15.5197	15.4158	15.2796	3.002	3.325	3.038	3.182	-0.146	0.7542	0.4538	0.7795	0.1	0.107	0.119	0.174	1	1	1	1	0.987	0.994	0.992	0.998	rat
H3 iso3; H3	§24; §24	histone H3.3	P84245; Q6LED0	http://www.phosphosite.org/proteinAction.do?id=2404&showAllSites=true	15; 15	PRKQLATK*AARKSAP; PRKQLATK*AARKSAP	KQLATK*AAR	3	343.545	3791	2974	3201	37176	2908	2992	3053	2927	15.1915	15.5197	15.4158	15.2796	3.015	3.149	2.98	3.301	-0.0546	0.7921	0.7834	1.1995	0.076	0.154	0.122	0.175	4	1	1	1	0.19	0.734	0.495	0.999	rat
H3 iso3; H3	§24; §24	histone H3.3	P84245; Q6LED0	http://www.phosphosite.org/proteinAction.do?id=2404&showAllSites=true	15; 15	PRKQLATK*AARKSAP; PRKQLATK*AARKSAP	KQLATK*AAR	3	343.545	3071	36822	37688	4151	2908	2992	3053	2927	15.1915	15.5197	15.4158	15.2796	3.582	2.734	3.202	2.838	0.6191	0.2195	-0.0274	-0.0935	0.198	0.062	0.132	0.153	1	1	1	1	0.942	0.951	0.655	0.994	rat
H3 iso3; H3	§24; §24	histone H3.3	P84245; Q6LED0	http://www.phosphosite.org/proteinAction.do?id=2404&showAllSites=true	15; 15	PRKQLATK*AARKSAP; PRKQLATK*AARKSAP	KQLATK*AAR	3	343.545	4826	3852	3043	3336	2908	2992	3053	2927	15.1915	15.5197	15.4158	15.2796	2.697	2.969	3.22	3.02	-0.1733	-0.1305	0.7416	0.5345	0.109	0.115	0.155	0.093	1	2	1	1	0.979	0.986	0.764	0.985	rat
H3 iso3; H3	§24; §24	histone H3.3	P84245; Q6LED0	http://www.phosphosite.org/proteinAction.do?id=2404&showAllSites=true	15; 15	PRKQLATK*AARKSAP; PRKQLATK*AARKSAP	KQLATK*AAR	3	343.545	36659	36608	4271	3585	2908	2992	3053	2927	15.1915	15.5197	15.4158	15.2796	2.796	3.105	2.771	2.817	0.8495	0.6745	0.0484	0.2127	0.158	0.187	0.127	0.102	1	1	1	1	0.589	0.838	0.411	0.312	rat
H3 iso3; H3	§24; §24	histone H3.3	P84245; Q6LED0	http://www.phosphosite.org/proteinAction.do?id=2404&showAllSites=true	15; 15	PRKQLATK*AARKSAP; PRKQLATK*AARKSAP	KQLATK*AAR	3	343.545	2688	4147	3427	37406	2908	2992	3053	2927	15.1915	15.5197	15.4158	15.2796	2.599	2.701	2.551	2.633	0.9963	-0.0741	0.5627	0.1903	0.037	0.123	0.03	0.116	1	3	1	9	0.898	0.264	0.875	0.15	rat
H3 iso3; H3	§24; §24	histone H3.3	P84245; Q6LED0	http://www.phosphosite.org/proteinAction.do?id=2404&showAllSites=true	15; 15	PRKQLATK*AARKSAP; PRKQLATK*AARKSAP	KQLATK*AAR	3	343.545	5442	3600	7384	3820	2908	2992	3053	2927	15.1915	15.5197	15.4158	15.2796	2.453	2.691	2	2.418	0.0844	-0.1373	0.1709	-0.3871	0.17	0.113	0.024	0.086	1	1	47	35	0.452	0.303	0.404	0.815	rat
H3 iso3; H3	§24; §24	histone H3.3	P84245; Q6LED0	http://www.phosphosite.org/proteinAction.do?id=2404&showAllSites=true	15; 15	PRKQLATK*AARKSAP; PRKQLATK*AARKSAP	KQLATK*AAR	3	343.545		4755		5403	2908	2992	3053	2927	15.1915	15.5197	15.4158	15.2796		2.574		1.987		-0.2228		0.0756		0.136		0.007		1		25		0.35		0.385	rat
H3 iso3; H3	§24; §24	histone H3.3	P84245; Q6LED0	http://www.phosphosite.org/proteinAction.do?id=2404&showAllSites=true	15; 15	PRKQLATK*AARKSAP; PRKQLATK*AARKSAP	KQLATK*AAR	3	343.545		5260			2908	2992	3053	2927	15.1915	15.5197	15.4158	15.2796		2.139				-0.1383				0.029				23				0.525			rat
H3 iso3; H3	§24; §24	histone H3.3	P84245; Q6LED0	http://www.phosphosite.org/proteinAction.do?id=2404&showAllSites=true	15; 15	PRKQLATK*AARKSAP; PRKQLATK*AARKSAP	QLATK*AAR	2	450.767	2961	3064	4293	5174	2920	3064	4517	4411	15.1915	15.5667	19.7655	19.6608	2.09	2.252	2.266	2.029	0.2452	0.0742	0.032	0.8293	0.017	0.108	0.097	0.058	1	1	39	14	0.678	0.913	0.723	0.602	rat
H3 iso3; H3	§24; §24	histone H3.3	P84245; Q6LED0	http://www.phosphosite.org/proteinAction.do?id=2404&showAllSites=true	15; 15	PRKQLATK*AARKSAP; PRKQLATK*AARKSAP	QLATK*AAR	2	450.767	5329			4210	2920	3064	4517	4411	15.1915	15.5667	19.7655	19.6608	1.618			1.999	-0.3878			-0.1235	0.001			0.013	5			4	0.229			0.501	rat
H3 iso3; H3	§24; §24	histone H3.3	P84245; Q6LED0	http://www.phosphosite.org/proteinAction.do?id=2404&showAllSites=true	15; 15	PRKQLATK*AARKSAP; PRKQLATK*AARKSAP	QLATK*AAR	2	450.767				4733	2920	3064	4517	4411	15.1915	15.5667	19.7655	19.6608				1.811				0.1675				0.01				48				0.227	rat
H3 iso3	§28	histone H3.3	P84245	http://www.phosphosite.org/proteinAction.do?id=2404&showAllSites=true	15	LATKAARK*SAPSTGG	K*SAPSTGGVK	2	487.269	3878	3956											2.163	2.129			-0.8106	-0.7623			0.078	0.053			230	206			0.952	0.935			rat
H3 iso3	§28, §37	histone H3.3	P84245	http://www.phosphosite.org/proteinAction.do?id=2404&showAllSites=true	15	LATKAARK*SAPSTGG, APSTGGVK*KPHRYRP	K*SAPSTGGVK*KPHR	3	511.955			4248	4153	4082	4183	4248	4203	18.7213	19.2352	19.1607	19.1343			2.588	3.037			-0.7632	-0.4489			0.207	0.313			4	1			0.988	1	rat
H3 iso3	§28, §38	histone H3.3	P84245	http://www.phosphosite.org/proteinAction.do?id=2404&showAllSites=true	15	LATKAARK*SAPSTGG, PSTGGVKK*PHRYRPG	K*SAPSTGGVKK*PHR	3	511.955		4161												3.252				-0.1588				0.294				3				1			rat
H3 iso3	§37	histone H3.3	P84245	http://www.phosphosite.org/proteinAction.do?id=2404&showAllSites=true	15	APSTGGVK*KPHRYRP	KSAPSTGGVK*KPHR	3	497.951	2187	2255	2258	2140	2176	2258	2263	2140	12.9761	13.3469	13.0861	13.0361	2.262	2.037	3.089	3.213	-0.3103	-0.3016	0.0456	-0.0971	0.189	0.026	0.299	0.272	1	1	1	1	0.98	0.585	1	1	rat
H1B; H1C; H1D	§105; §106; §107	histone cluster 1, H1b	D3ZBN0; P15865; M0R7B4	http://www.phosphosite.org/proteinAction.do?id=28024439&showAllSites=true	23; 22; 23	TGASGSFK*LNKKVAS; TGASGSFK*LNKKAAS; TGASGSFK*LNKKASS	GTGASGSFK*LNK	2	604.817	9150	9246	9420	9340	9184	9246	12072	12028	32.2898	32.8418	39.4267	39.4153	3.167	2.821	3.139	2.948	0.0658	0.1105	0.7393	0.0973	0.262	0.257	0.263	0.268	1	1	1	1	0.996	0.993	0.997	0.995	rat
H1B	§164	histone cluster 1, H1b	D3ZBN0	http://www.phosphosite.org/proteinAction.do?id=28024439&showAllSites=true	23	KPAAAGVK*KVTKSPK	KPAAAGVK*K	2	456.287	1976	2027	2066	1965	1976	2026	2083	1963	12.4279	12.6028	12.5497	12.4786	2.758	2.538	2.783	2.731	-0.6184	-0.7786	-0.5493	-0.433	0.161	0.165	0.152	0.169	1	1	1	1	0.999	0.999	0.999	0.999	rat
H1B	§164	histone cluster 1, H1b	D3ZBN0	http://www.phosphosite.org/proteinAction.do?id=28024439&showAllSites=true	23	KPAAAGVK*KVTKSPK	KPAAAGVK*K	3	304.527	1984	2022	2070	1968	1984	2026	2083	1963	12.4279	12.6028	12.5497	12.4786	3.204	3.024	3.238	3.446	-0.2531	-0.2783	-0.2235	-0.1818	0.188	0.227	0.279	0.268	1	1	1	1	1	1	1	1	rat
H1B	184	histone cluster 1, H1b	D3ZBN0	http://www.phosphosite.org/proteinAction.do?id=28024439&showAllSites=true	23	AKPKKATK*SPARPKA	KATK*SPARPK	2	563.341	1712	1735	1781	1678	1712	1740	1788	1686	11.5297	11.687	11.6236	11.588	2.373	2.529	2.684	2.416	-0.8964	-0.9231	-1.0608	-0.5748	0.115	0.101	0.162	0.14	3	1	1	1	0.922	0.954	0.985	0.964	rat
H1B	184	histone cluster 1, H1b	D3ZBN0	http://www.phosphosite.org/proteinAction.do?id=28024439&showAllSites=true	23	AKPKKATK*SPARPKA	KATK*SPARPK	3	375.896	1707	1742	1789	1687	1707	1740	1788	1686	11.5297	11.687	11.6236	11.588	2.683	2.788	2.612	2.526	-0.8484	-0.3741	-0.9311	-0.7516	0.21	0.198	0.179	0.145	1	1	1	1	0.997	0.997	0.993	0.983	rat
H1B	45	histone cluster 1, H1b	D3ZBN0	http://www.phosphosite.org/proteinAction.do?id=28024439&showAllSites=true	23	PVSELITK*AVSASKE	ATGPPVSELITK*AVSASK	2	899.501	25379	25264	25487	25528	25379	25380	25533	25531	74.8807	74.9835	74.6602	74.7443	5.217	3.464	4.273	4.702	0.1442	-0.0677	0.2243	0.098	0.584	0.346	0.478	0.543	1	1	1	1	1	0.999	1	1	rat
H1B	45	histone cluster 1, H1b	D3ZBN0	http://www.phosphosite.org/proteinAction.do?id=28024439&showAllSites=true	23	PVSELITK*AVSASKE	ATGPPVSELITK*AVSASK	3	600.003	25325	25290			25325	25380	25512	25489	74.8807	74.9835	74.6062	74.6353	4.022	3.789			0.1659	-0.0021			0.408	0.253			1	1			1	1			rat
H1B	45	histone cluster 1, H1b	D3ZBN0	http://www.phosphosite.org/proteinAction.do?id=28024439&showAllSites=true	23	PVSELITK*AVSASKE	KATGPPVSELITK*AVSASK	3	642.702		21985	22143		22015	21985	22173	22213	65.9043	66.0452	65.773	65.8472		3.941	3.492			-0.1328	0.0484			0.239	0.153			3	4			0.999	0.988		rat
H1B; H1C; H1D	84; 85; 86	histone cluster 1, H1b	D3ZBN0; P15865; M0R7B4	http://www.phosphosite.org/proteinAction.do?id=28024439&showAllSites=true	23; 22; 23	SRIKLGLK*SLVSKGT; SRIKLGLK*SLVSKGT; SRIKLGLK*SLVSKGI	LGLK*SLVSK	2	493.816	16599	16687	16820	16797	16599	16728	16839	16837	51.8003	52.158	51.8672	51.8805	2.928	2.924	3.005	2.724	0.022	0.1426	-0.053	-0.0783	0.148	0.137	0.15	0.148	1	1	1	1	0.985	0.983	0.988	0.978	rat
H1B; H1C	§89; §90	histone cluster 1, H1b	D3ZBN0; P15865	http://www.phosphosite.org/proteinAction.do?id=28024439&showAllSites=true	23; 22	GLKSLVSK*GTLVQTK; GLKSLVSK*GTLVQTK	SLVSK*GTLVQTK	2	651.885	13241	13327	13430	13399	13279	13347	13479	13399	42.9502	43.2793	43.0772	43.0545	3.77	3.786	3.541	3.791	-0.1962	-0.3398	-0.369	-0.4841	0.388	0.409	0.302	0.386	1	1	1	1	1	1	0.999	1	rat
H1C	§136	histone H1.2	P15865	http://www.phosphosite.org/proteinAction.do?id=3849&showAllSites=true	22	KKPAGAAK*KPKKATG	AKKPAGAAK*K	3	337.882		322	268	292	250	330	270	292	1.9325	2.3381	2.227	2.2227		2.348	3.165	3.045		-0.0777	-0.0589	-0.0827		0.174	0.148	0.204		3	2	2		0.277	0.603	0.802	rat
H1C	§136	histone H1.2	P15865	http://www.phosphosite.org/proteinAction.do?id=3849&showAllSites=true	22	KKPAGAAK*KPKKATG	AKKPAGAAK*KPK	3	412.931	423				423		408		3.1787		3.2037		3.642				-0.6327				0.315				1				1				rat
H1C	§136	histone H1.2	P15865	http://www.phosphosite.org/proteinAction.do?id=3849&showAllSites=true	22	KKPAGAAK*KPKKATG	KPAGAAK*KPK	3	346.554			412												2.546				0.0851				0.091				2				0.937		rat
H1C	17	histone H1.2	P15865	http://www.phosphosite.org/proteinAction.do?id=3849&showAllSites=true	22	AAPAPAEK*TPIKKKA	PAAPAAPAPAEK*TPIK	2	786.443	13519	13575	13737	13673	13552	13575	13773	13708	43.6695	43.9438	43.8507	43.7612	3.507	3.464	2.756	3.425	-0.5537	-0.5206	-0.7948	-0.7459	0.413	0.474	0.469	0.434	1	1	1	1	0.979	0.989	0.968	0.982	rat
H1C	17	histone H1.2	P15865	http://www.phosphosite.org/proteinAction.do?id=3849&showAllSites=true	22	AAPAPAEK*TPIKKKA	PAAPAAPAPAEK*TPIKK	2	850.491	10848	10904	11078	10977	10848	10932	11085	10978	36.634	37.0725	36.9023	36.7123	3.666	3.61	2.819	3.282	-0.8332	-0.6267	-1.1061	-0.2102	0.441	0.536	0.417	0.431	1	1	1	1	0.988	1	0.946	0.963	rat
H1C; H1D	§46; §47	histone H1.2	P15865; M0R7B4	http://www.phosphosite.org/proteinAction.do?id=3849&showAllSites=true	22; 23	PVSELITK*AVAASKE; PVSELITK*AVAASKE	ASGPPVSELITK*AVAASK	2	884.496	25930	25892	26024	25990	25930	25968	26058	26035	76.2798	76.5522	76.072	76.1047	4.943	4.433	4.713	4.635	-0.0147	-0.0424	-0.0713	-0.3207	0.536	0.536	0.497	0.477	1	1	1	1	1	1	1	1	rat
H1C; H1D	§46; §47	histone H1.2	P15865; M0R7B4	http://www.phosphosite.org/proteinAction.do?id=3849&showAllSites=true	22; 23	PVSELITK*AVAASKE; PVSELITK*AVAASKE	ASGPPVSELITK*AVAASK	3	590	25907	25866	25966	26030	25942	25866	26016	26056	76.2227	76.5522	75.961	76.161	4.212	4.846	3.598	4.892	0.1714	0.1001	-0.1137	-0.159	0.322	0.333	0.197	0.285	1	1	4	1	1	1	0.996	1	rat
H1C; H1D	§46; §47	histone H1.2	P15865; M0R7B4	http://www.phosphosite.org/proteinAction.do?id=3849&showAllSites=true	22; 23	PVSELITK*AVAASKE; PVSELITK*AVAASKE	KASGPPVSELITK*AVAASK	3	632.698	22405	22438		22737	22405	22524	22614	22675	67.054	67.34	66.9428	67.0805	3.957	4.016		2.955	0.0047	-0.0786		-0.0612	0.31	0.291		0.275	1	2		32	1	1		0.995	rat
H1C; H1T; H1D	75; 77; 76	histone H1.2	P15865; P06349; M0R7B4	http://www.phosphosite.org/proteinAction.do?id=3849&showAllSites=true	22; 22; 23	AAGYDVEK*NNSRIKL; AAGYDVEK*NNSRIKL; AAGYDVEK*NNSRIKL	ALAAAGYDVEK*NNSR	2	810.903	10712				10712	10806	10959	10852	36.2522	36.7557	36.5803	36.396	4.612				-1.9056				0.426				1				1				rat
H3	§116	histone H3.1	Q6LED0	http://www.phosphosite.org/proteinAction.do?id=7543&showAllSites=true	15	NLCAIHAK*RVTIMPK	FQSSAVM#ALQEACEAYLVGLFEDTNLCAIHAK*R	4	950.957		33809	34301		33901	33822	34301	34161	98.8537	98.6717	98.3173	98.4303		5.176	4.784			-0.2389	-0.8417			0.177	0.241			1	1			1	1		rat
H3	§28	histone H3.1	Q6LED0	http://www.phosphosite.org/proteinAction.do?id=7543&showAllSites=true	15	LATKAARK*SAPATGG	K*SAPATGGVK	2	479.272	3812	3884											2.118	2.33			-1.2475	-0.3755			0.031	0.073			157	110			0.924	0.953			rat
H2AL; H2AO; HIST2H2AB; HIST3H2A	§6, §10; §6, §10; §6, §10; §6, §10	PREDICTED: histone cluster 1, H2ao	P0C170; P02262; NP_001104811; Q4FZT6	http://www.phosphosite.org/proteinAction.do?id=6783348&showAllSites=true	14; 14; 14; 14	--MSGRGK*QGGKARA, GRGKQGGK*ARAKAKT; --MSGRGK*QGGKARA, GRGKQGGK*ARAKAKS; --MSGRGK*QGGKARA, GRGKQGGK*ARAKAKS; --MSGRGK*QGGKARA, GRGKQGGK*ARAKAKS	GK*QGGK*AR	2	443.249	1936	1985	2031	1923	1953	2012	2051	1923	12.3085	12.5618	12.4528	12.4174	2.449	2.258	2.525	2.348	-0.7194	-0.7262	-0.7273	-0.7567	0.006	0.005	0.007	0.006	1	1	2	4	0.883	0.823	0.878	0.786	rat
H2B1A; H2B1K; H2B2E; HIST1H2BP; H2B1L; H2B; HIST3H2BB	§110; §109; §108; §109; §109; §109; §109	histone H2B type 1-A	Q00729; NP_001102870; Q00715; NP_001101884; XP_001061909; NP_001104597; NP_001103111	http://www.phosphosite.org/proteinAction.do?id=7482600&showAllSites=true	14; 14; 14; 14; 14; 14; 14	LLPGELAK*HAVSEGT; LLPGELAK*HAVSEGT; LLPGELAK*HAVSEGT; LLPGELAK*HAVSEGT; LLPGELAK*HAVSEGT; LLPGELAK*HAVSEGT; LLPGELAK*HAVSEGT	LLLPGELAK*HAVSEGTK	2	903.012	19228	19296	19387	19382	19243	19296	19401	19399	58.6242	58.8977	58.562	58.5442	4.421	4.528	4.401	4.319	-0.654	-0.5604	-0.5105	-0.4862	0.606	0.549	0.528	0.509	1	1	1	1	1	1	1	1	rat
H2B1A; H2B1K; H2B2E; HIST1H2BP; H2B1L; H2B; HIST3H2BB	§110; §109; §108; §109; §109; §109; §109	histone H2B type 1-A	Q00729; NP_001102870; Q00715; NP_001101884; XP_001061909; NP_001104597; NP_001103111	http://www.phosphosite.org/proteinAction.do?id=7482600&showAllSites=true	14; 14; 14; 14; 14; 14; 14	LLPGELAK*HAVSEGT; LLPGELAK*HAVSEGT; LLPGELAK*HAVSEGT; LLPGELAK*HAVSEGT; LLPGELAK*HAVSEGT; LLPGELAK*HAVSEGT; LLPGELAK*HAVSEGT	LLLPGELAK*HAVSEGTK	3	602.344		19272	19347		19243	19272	19401	19399	58.6242	58.8977	58.562	58.5442		1.603	1.846			0.018	-0.0119			0.011	0.042			2	1			0.311	0.524		rat
H2B1A; H2B2E; HIST1H2BP; H2B; HIST3H2BB	§122; §120; §121; §121; §121	histone H2B type 1-A	Q00729; Q00715; NP_001101884; NP_001104597; NP_001103111	http://www.phosphosite.org/proteinAction.do?id=7482600&showAllSites=true	14; 14; 14; 14; 14	EGTKAVTK*YTSSK--; EGTKAVTK*YTSSK--; EGTKAVTK*YTSSK--; EGTKAVTK*YTSSK--; EGTKAVTK*YTSSK--	AVTK*YTSSK	2	513.777	4723	4827	4907	4819	4750	4827	2451	2368	20.5015	21.0302	13.6179	13.653	2.37	2.835	2.534	2.472	-0.3369	-0.2317	-0.6711	-0.6769	0.174	0.182	0.222	0.188	1	1	1	1	0.965	0.989	0.992	0.986	rat
H2B1A; H2B1K; H2B2E; HIST1H2BP; H2B1L; H2B; HIST3H2BB	§48; §47; §47; §47; §47; §47; §47	histone H2B type 1-A	Q00729; NP_001102870; Q00715; NP_001101884; XP_001061909; NP_001104597; NP_001103111	http://www.phosphosite.org/proteinAction.do?id=7482600&showAllSites=true	14; 14; 14; 14; 14; 14; 14	IYIYKVLK*QVHPDTG; VYVYKVLK*QVHPDTG; VYVYKVLK*QVHPDTG; VYVYKVLK*QVHPDTG; IYVYKVLK*QVHPDTG; IYVYKVLK*QVHPDTG; IYVYKVLK*QVHPDTG	VLK*QVHPDTGISSK	3	517.623	8255		8491										2.564		2.33		-1.503		-0.9607		0.228		0.195		6		7		0.991		0.968		rat
H2B1A; H2B1K; H2B2E; HIST1H2BP; H2B1L; H2B; HIST3H2BB	87; §86; §85; 86; §86; §86; §86	histone H2B type 1-A	Q00729; NP_001102870; Q00715; NP_001101884; XP_001061909; NP_001104597; NP_001103111	http://www.phosphosite.org/proteinAction.do?id=7482600&showAllSites=true	14; 14; 14; 14; 14; 14; 14	SRLAHYNK*RSTITSR; SRLAHYNK*RSTITSR; RRLAHYNK*RSTITSR; SRLAHYNK*RSTITSR; SRLAHYNK*RSTITSR; SRLAHYNK*RSTITSR; SRLAHYNK*RSTITSR	LAHYNK*R	3	315.175	3510	3598	3662	3568	3510	3616	3681	3579	17.1827	17.6242	17.475	17.3872	2.289	1.898	2.323	1.959	-0.6704	-0.5792	-0.7339	-0.7732	0.174	0.172	0.054	0.044	99	82	169	81	0.998	0.995	0.984	0.968	rat
Hist1h2bb	12, 13, 16, 17	PREDICTED: histone cluster 1, H2bd-like	XP_001054927	http://www.ncbi.nlm.nih.gov/entrez/query.fcgi?db=protein&cmd=search&term=XP_001054927	14	SKSAPAPK*KGSKKAI, KSAPAPKK*GSKKAIS, PAPKKGSK*KAISKAQ, APKKGSKK*AISKAQK	PAPK*K*GSK*K*AISK	2	754.446		8811			7997	8811	9010	6492	29.1442	31.61	31.4933	25.2468		2.663				-1.3408				0.085				1				0.173			rat
Hist1h2bb	12, 13, 16, 17	PREDICTED: histone cluster 1, H2bd-like	XP_001054927	http://www.ncbi.nlm.nih.gov/entrez/query.fcgi?db=protein&cmd=search&term=XP_001054927	14	SKSAPAPK*KGSKKAI, KSAPAPKK*GSKKAIS, PAPKKGSK*KAISKAQ, APKKGSKK*AISKAQK	SAPAPK*K*GSK*K*AISK	2	833.48	8703	8764	9006	8875									3.431	3.348	3.264	3.666	-0.8055	-0.9316	-0.4868	-0.9988	0.504	0.461	0.523	0.501	1	1	1	1	1	1	1	1	rat
Hist1h2bb	12, 13, 16, 17	PREDICTED: histone cluster 1, H2bd-like	XP_001054927	http://www.ncbi.nlm.nih.gov/entrez/query.fcgi?db=protein&cmd=search&term=XP_001054927	14	SKSAPAPK*KGSKKAI, KSAPAPKK*GSKKAIS, PAPKKGSK*KAISKAQ, APKKGSKK*AISKAQK	SAPAPK*K*GSK*K*AISK	3	555.989	8723	8798											2.852	2.657			-1.042	-0.946			0.436	0.401			1	1			1	1			rat
Hist1h2bb	13, 16, 17	PREDICTED: histone cluster 1, H2bd-like	XP_001054927	http://www.ncbi.nlm.nih.gov/entrez/query.fcgi?db=protein&cmd=search&term=XP_001054927	14	KSAPAPKK*GSKKAIS, PAPKKGSK*KAISKAQ, APKKGSKK*AISKAQK	K*GSK*K*AISK	2	536.822	5263	5338	5496	5389									3.439	3.383	3.222	3.393	0.1076	0.1943	-0.7967	-0.8573	0.18	0.187	0.211	0.21	1	1	1	1	0.996	0.996	0.998	0.998	rat
Hist1h2bb	13, 16, 17	PREDICTED: histone cluster 1, H2bd-like	XP_001054927	http://www.ncbi.nlm.nih.gov/entrez/query.fcgi?db=protein&cmd=search&term=XP_001054927	14	KSAPAPKK*GSKKAIS, PAPKKGSK*KAISKAQ, APKKGSKK*AISKAQK	K*GSK*K*AISK	3	358.217	5303	5357			5303	4542	6503	6474	22.2012	20.2023	25.0667	25.201	2.636	2.695			-0.0658	-0.036			0.061	0.025			1	6			0.939	0.822			rat
Hist1h2bb	13, 16, 17, 21	PREDICTED: histone cluster 1, H2bd-like	XP_001054927	http://www.ncbi.nlm.nih.gov/entrez/query.fcgi?db=protein&cmd=search&term=XP_001054927	14	KSAPAPKK*GSKKAIS, PAPKKGSK*KAISKAQ, APKKGSKK*AISKAQK, GSKKAISK*AQKKDGK	K*GSK*K*AISK*AQK	2	721.422	7655	7695	7896	7807									4.661	4.767	4.729	4.733	-0.4602	-0.5178	-0.6038	-0.7155	0.35	0.35	0.339	0.363	1	1	1	1	1	1	1	1	rat
Hist1h2bb	13, 16, 17, 21	PREDICTED: histone cluster 1, H2bd-like	XP_001054927	http://www.ncbi.nlm.nih.gov/entrez/query.fcgi?db=protein&cmd=search&term=XP_001054927	14	KSAPAPKK*GSKKAIS, PAPKKGSK*KAISKAQ, APKKGSKK*AISKAQK, GSKKAISK*AQKKDGK	K*GSK*K*AISK*AQK	2	721.422	7169												2.922				-0.5032				0.174				1				0.989				rat
Hist1h2bb	13, 16, 17, 21	PREDICTED: histone cluster 1, H2bd-like	XP_001054927	http://www.ncbi.nlm.nih.gov/entrez/query.fcgi?db=protein&cmd=search&term=XP_001054927	14	KSAPAPKK*GSKKAIS, PAPKKGSK*KAISKAQ, APKKGSKK*AISKAQK, GSKKAISK*AQKKDGK	K*GSK*K*AISK*AQK	3	481.284	7656	7696	7893	7788									3.775	3.648	3.907	3.47	0.1043	-0.0157	-0.334	-0.4873	0.086	0.082	0.175	0.146	1	1	1	1	0.992	0.989	0.999	0.996	rat
Hist1h2bb	13, 16, 21	PREDICTED: histone cluster 1, H2bd-like	XP_001054927	http://www.ncbi.nlm.nih.gov/entrez/query.fcgi?db=protein&cmd=search&term=XP_001054927	14	KSAPAPKK*GSKKAIS, PAPKKGSK*KAISKAQ, GSKKAISK*AQKKDGK	K*GSK*KAISK*AQK	3	467.28	5219												3.988				-0.5279				0.213				3				0.999				rat
Hist1h2bb	16, 17, 21	PREDICTED: histone cluster 1, H2bd-like	XP_001054927	http://www.ncbi.nlm.nih.gov/entrez/query.fcgi?db=protein&cmd=search&term=XP_001054927	14	PAPKKGSK*KAISKAQ, APKKGSKK*AISKAQK, GSKKAISK*AQKKDGK	GSK*K*AISK*AQK	2	636.37		6957												2.583				-1.3697				0.004				1				0.85			rat
Hist1h2bb	16, 17, 21	PREDICTED: histone cluster 1, H2bd-like	XP_001054927	http://www.ncbi.nlm.nih.gov/entrez/query.fcgi?db=protein&cmd=search&term=XP_001054927	14	PAPKKGSK*KAISKAQ, APKKGSKK*AISKAQK, GSKKAISK*AQKKDGK	KGSK*K*AISK*AQK	2	700.417	5226	5315	5463	5375									3.958	3.928	3.962	4.219	-0.6636	-0.8086	-0.0885	0.1051	0.216	0.209	0.188	0.205	1	1	1	1	0.999	0.999	0.997	0.998	rat
Hist1h2bb	16, 17, 21	PREDICTED: histone cluster 1, H2bd-like	XP_001054927	http://www.ncbi.nlm.nih.gov/entrez/query.fcgi?db=protein&cmd=search&term=XP_001054927	14	PAPKKGSK*KAISKAQ, APKKGSKK*AISKAQK, GSKKAISK*AQKKDGK	KGSK*K*AISK*AQK	3	467.28		5336	5454	5366										3.945	3.328	3.656		-0.4771	-0.2685	-0.3071		0.131	0.122	0.13		3	3	4		0.996	0.988	0.993	rat
Hist1h2bb	17, 21	PREDICTED: histone cluster 1, H2bd-like	XP_001054927	http://www.ncbi.nlm.nih.gov/entrez/query.fcgi?db=protein&cmd=search&term=XP_001054927	14	APKKGSKK*AISKAQK, GSKKAISK*AQKKDGK	K*AISK*AQK	2	479.29	4647	4744	4860	4753									2.924	3.086	2.803	2.777	-0.4658	-0.4929	-0.8031	-0.8125	0.14	0.157	0.114	0.104	1	1	1	1	0.987	0.993	0.986	0.983	rat
Hist1h2bb	17, 21, 24	PREDICTED: histone cluster 1, H2bd-like	XP_001054927	http://www.ncbi.nlm.nih.gov/entrez/query.fcgi?db=protein&cmd=search&term=XP_001054927	14	APKKGSKK*AISKAQK, GSKKAISK*AQKKDGK, KAISKAQK*KDGKKRK	K*AISK*AQK*K	2	564.343	6148			6290									3.086			2.429	-1.4142			-0.8724	0.142			0.004	1			1	0.993			0.85	rat
Hist1h2bb	21	PREDICTED: histone cluster 1, H2bd-like	XP_001054927	http://www.ncbi.nlm.nih.gov/entrez/query.fcgi?db=protein&cmd=search&term=XP_001054927	14	GSKKAISK*AQKKDGK	AISK*AQK	2	394.237	2710	2772											2.436	2.016			-0.5846	-0.5605			0.015	0.019			3	27			0.816	0.428			rat
Hist1h2bb	21	PREDICTED: histone cluster 1, H2bd-like	XP_001054927	http://www.ncbi.nlm.nih.gov/entrez/query.fcgi?db=protein&cmd=search&term=XP_001054927	14	GSKKAISK*AQKKDGK	KAISK*AQK	2	458.285	1905	1943	1992	1882									2.919	2.867	2.82	2.726	-0.8032	-0.4569	-0.4755	-0.4056	0.173	0.068	0.039	0.036	3	2	3	5	0.993	0.954	0.917	0.878	rat
Hist1h2bb	21, 24	PREDICTED: histone cluster 1, H2bd-like	XP_001054927	http://www.ncbi.nlm.nih.gov/entrez/query.fcgi?db=protein&cmd=search&term=XP_001054927	14	GSKKAISK*AQKKDGK, KAISKAQK*KDGKKRK	AISK*AQK*K	2	479.29	4233												2.211				-0.753				0.02				2				0.797				rat
Hist1h2bb	6	PREDICTED: histone cluster 1, H2bd-like	XP_001054927	http://www.ncbi.nlm.nih.gov/entrez/query.fcgi?db=protein&cmd=search&term=XP_001054927	14	--MPEPSK*SAPAPKK	PEPSK*SAPAPK	2	575.809	4978	4767	4903	5090	4771	4767	4985	4857	20.5537	21.0302	21.0648	20.912	3.007	2.82	2.474	2.577	-0.981	-1.7684	-1.4773	-1.3095	0.268	0.29	0.243	0.184	1	1	1	3	0.857	0.85	0.599	0.365	rat
Hist1h2bb	6	PREDICTED: histone cluster 1, H2bd-like	XP_001054927	http://www.ncbi.nlm.nih.gov/entrez/query.fcgi?db=protein&cmd=search&term=XP_001054927	14	--MPEPSK*SAPAPKK	PEPSK*SAPAPK	2	575.809	4675	5021			4771	4767	4985	4857	20.5537	21.0302	21.0648	20.912	2.805	2.782			-1.7432	-1.0749			0.311	0.296			2	1			0.849	0.85			rat
Hist1h2bb	6	PREDICTED: histone cluster 1, H2bd-like	XP_001054927	http://www.ncbi.nlm.nih.gov/entrez/query.fcgi?db=protein&cmd=search&term=XP_001054927	14	--MPEPSK*SAPAPKK	PEPSK*SAPAPK	2	575.809	4938				4771	4767	4985	4857	20.5537	21.0302	21.0648	20.912	2.525				-1.3017				0.227				2				0.513				rat
H2B1K; H2B2F; H2B1L; HIST3H2BB	§12, §13; §12, §13; §12, §13; §12, §13	histone H2B	NP_001102870; Q9Z2Q9; XP_001061909; NP_001103111	http://www.phosphosite.org/proteinAction.do?id=6787611&showAllSites=true	14; 3; 14; 14	AKSAPAPK*KGSKKAV, KSAPAPKK*GSKKAVT; AKSAPAPK*KGSKKAV, KSAPAPKK*GSKKAVT; AKSAPAPK*KGSKKAV, KSAPAPKK*GSKKAVT; SKSAPAPK*KGSKKAV, KSAPAPKK*GSKKAVT	SAPAPK*K*GSK	2	527.798				3170	3176	3244	3304	3170	16.1509	16.5258	16.3881	16.344				1.492				-0.5589				0.06				105				0.208	rat
H2B1K; H2B2F; H2B1L; HIST3H2BB	§12, §13, §16; §12, §13, §16; §12, §13, §16; §12, §13, §16	histone H2B	NP_001102870; Q9Z2Q9; XP_001061909; NP_001103111	http://www.phosphosite.org/proteinAction.do?id=6787611&showAllSites=true	14; 3; 14; 14	AKSAPAPK*KGSKKAV, KSAPAPKK*GSKKAVT, PAPKKGSK*KAVTKAQ; AKSAPAPK*KGSKKAV, KSAPAPKK*GSKKAVT, PAPKKGSK*KAVTKVQ; AKSAPAPK*KGSKKAV, KSAPAPKK*GSKKAVT, PAPKKGSK*KAVTKGQ; SKSAPAPK*KGSKKAV, KSAPAPKK*GSKKAVT, PAPKKGSK*KAVTKAQ	SAPAPK*K*GSK*K	2	612.851	4375	4465	4569	4475	4375	4508	4629	4535	19.6348	20.0998	20.0948	20.0177	2.331	2.367	2.419	2.251	-0.9938	-0.9513	-0.8199	-0.7701	0.308	0.313	0.314	0.322	2	1	1	1	0.993	0.995	0.996	0.994	rat
H2B1K; H2B2F; H2B1L; HIST3H2BB	§12, §13, §16; §12, §13, §16; §12, §13, §16; §12, §13, §16	histone H2B	NP_001102870; Q9Z2Q9; XP_001061909; NP_001103111	http://www.phosphosite.org/proteinAction.do?id=6787611&showAllSites=true	14; 3; 14; 14	AKSAPAPK*KGSKKAV, KSAPAPKK*GSKKAVT, PAPKKGSK*KAVTKAQ; AKSAPAPK*KGSKKAV, KSAPAPKK*GSKKAVT, PAPKKGSK*KAVTKVQ; AKSAPAPK*KGSKKAV, KSAPAPKK*GSKKAVT, PAPKKGSK*KAVTKGQ; SKSAPAPK*KGSKKAV, KSAPAPKK*GSKKAVT, PAPKKGSK*KAVTKAQ	SAPAPK*K*GSK*K	2	612.851			4577		4375	4508	4629	4535	19.6348	20.0998	20.0948	20.0177			2.024				-0.8354				0.259				1				0.977		rat
H2B1K; H2B2E; HIST1H2BP; H2B2F; H2B1L; HIST3H2BB	§12, §13, §16, §17; §12, §13, §16, §17; 12, §13, §16, §17; §12, §13, §16, §17; §12, §13, §16, §17; §12, §13, §16, §17	histone H2B	NP_001102870; Q00715; NP_001101884; Q9Z2Q9; XP_001061909; NP_001103111	http://www.phosphosite.org/proteinAction.do?id=6787611&showAllSites=true	14; 14; 14; 3; 14; 14	AKSAPAPK*KGSKKAV, KSAPAPKK*GSKKAVT, PAPKKGSK*KAVTKAQ, APKKGSKK*AVTKAQK; AKSRPAPK*KGSKKAV, KSRPAPKK*GSKKAVT, PAPKKGSK*KAVTKAQ, APKKGSKK*AVTKAQK; TKSVPAPK*KGSKKAV, KSVPAPKK*GSKKAVT, PAPKKGSK*KAVTKAQ, APKKGSKK*AVTKAQK; AKSAPAPK*KGSKKAV, KSAPAPKK*GSKKAVT, PAPKKGSK*KAVTKVQ, APKKGSKK*AVTKVQK; AKSAPAPK*KGSKKAV, KSAPAPKK*GSKKAVT, PAPKKGSK*KAVTKGQ, APKKGSKK*AVTKGQK; SKSAPAPK*KGSKKAV, KSAPAPKK*GSKKAVT, PAP…	PK*K*GSK*K*AVTK	2	670.401	8006				8006	8012	8168	8078	29.1442	29.569	29.2923	29.249	2.779				-0.5614				0.262				1				0.783				rat
H2B1K; H2B2F; H2B1L; HIST3H2BB	§12, §13, §16, §17; §12, §13, §16, §17; §12, §13, §16, §17; §12, §13, §16, §17	histone H2B	NP_001102870; Q9Z2Q9; XP_001061909; NP_001103111	http://www.phosphosite.org/proteinAction.do?id=6787611&showAllSites=true	14; 3; 14; 14	AKSAPAPK*KGSKKAV, KSAPAPKK*GSKKAVT, PAPKKGSK*KAVTKAQ, APKKGSKK*AVTKAQK; AKSAPAPK*KGSKKAV, KSAPAPKK*GSKKAVT, PAPKKGSK*KAVTKVQ, APKKGSKK*AVTKVQK; AKSAPAPK*KGSKKAV, KSAPAPKK*GSKKAVT, PAPKKGSK*KAVTKGQ, APKKGSKK*AVTKGQK; SKSAPAPK*KGSKKAV, KSAPAPKK*GSKKAVT, PAPKKGSK*KAVTKAQ, APKKGSKK*AVTKAQK	SAPAPK*K*GSK*K*AVTK	2	833.48	7954	7985	8179	8049	7997	7985	8189	8057	29.1442	29.569	29.342	29.2	3.332	3.741	3.594	3.475	-0.8001	-0.7185	-0.7791	-0.515	0.517	0.494	0.459	0.449	1	1	1	1	1	1	1	1	rat
H2B1K; H2B2F; H2B1L; HIST3H2BB	§12, §13, §16, §17; §12, §13, §16, §17; §12, §13, §16, §17; §12, §13, §16, §17	histone H2B	NP_001102870; Q9Z2Q9; XP_001061909; NP_001103111	http://www.phosphosite.org/proteinAction.do?id=6787611&showAllSites=true	14; 3; 14; 14	AKSAPAPK*KGSKKAV, KSAPAPKK*GSKKAVT, PAPKKGSK*KAVTKAQ, APKKGSKK*AVTKAQK; AKSAPAPK*KGSKKAV, KSAPAPKK*GSKKAVT, PAPKKGSK*KAVTKVQ, APKKGSKK*AVTKVQK; AKSAPAPK*KGSKKAV, KSAPAPKK*GSKKAVT, PAPKKGSK*KAVTKGQ, APKKGSKK*AVTKGQK; SKSAPAPK*KGSKKAV, KSAPAPKK*GSKKAVT, PAPKKGSK*KAVTKAQ, APKKGSKK*AVTKAQK	SAPAPK*K*GSK*K*AVTK	3	555.989	7951	7983	8163	8041	7997	7983	8189	8078	29.1442	29.569	29.342	29.249	2.986	2.625	3.401	2.523	-1.1285	-1.1087	-0.9004	-0.8643	0.369	0.305	0.425	0.382	1	1	1	1	1	0.999	1	1	rat
H2B1K; H2B2E; HIST1H2BP; H2B2F; H2B1L; HIST3H2BB	§13, §16, §17; §13, §16, §17; §13, §16, §17; §13, §16, §17; §13, §16, §17; §13, §16, §17	histone H2B	NP_001102870; Q00715; NP_001101884; Q9Z2Q9; XP_001061909; NP_001103111	http://www.phosphosite.org/proteinAction.do?id=6787611&showAllSites=true	14; 14; 14; 3; 14; 14	KSAPAPKK*GSKKAVT, PAPKKGSK*KAVTKAQ, APKKGSKK*AVTKAQK; KSRPAPKK*GSKKAVT, PAPKKGSK*KAVTKAQ, APKKGSKK*AVTKAQK; KSVPAPKK*GSKKAVT, PAPKKGSK*KAVTKAQ, APKKGSKK*AVTKAQK; KSAPAPKK*GSKKAVT, PAPKKGSK*KAVTKVQ, APKKGSKK*AVTKVQK; KSAPAPKK*GSKKAVT, PAPKKGSK*KAVTKGQ, APKKGSKK*AVTKGQK; KSAPAPKK*GSKKAVT, PAPKKGSK*KAVTKAQ, APKKGSKK*AVTKAQK	K*GSK*K*AVTK	2	536.822	4409	4490	4593	4510	4409	4542	6524	6427	19.7182	20.2023	25.1145	25.076	3.471	3.628	3.289	3.514	-0.2047	-0.2019	-0.4695	-0.4956	0.163	0.163	0.162	0.157	1	1	1	1	0.995	0.997	0.996	0.997	rat
H2B1K; H2B2E; HIST1H2BP; H2B2F; H2B1L; HIST3H2BB	§13, §16, §17; §13, §16, §17; §13, §16, §17; §13, §16, §17; §13, §16, §17; §13, §16, §17	histone H2B	NP_001102870; Q00715; NP_001101884; Q9Z2Q9; XP_001061909; NP_001103111	http://www.phosphosite.org/proteinAction.do?id=6787611&showAllSites=true	14; 14; 14; 3; 14; 14	KSAPAPKK*GSKKAVT, PAPKKGSK*KAVTKAQ, APKKGSKK*AVTKAQK; KSRPAPKK*GSKKAVT, PAPKKGSK*KAVTKAQ, APKKGSKK*AVTKAQK; KSVPAPKK*GSKKAVT, PAPKKGSK*KAVTKAQ, APKKGSKK*AVTKAQK; KSAPAPKK*GSKKAVT, PAPKKGSK*KAVTKVQ, APKKGSKK*AVTKVQK; KSAPAPKK*GSKKAVT, PAPKKGSK*KAVTKGQ, APKKGSKK*AVTKGQK; KSAPAPKK*GSKKAVT, PAPKKGSK*KAVTKAQ, APKKGSKK*AVTKAQK	K*GSK*K*AVTK	2	536.822		4799			4409	4542	6524	6427	19.7182	20.2023	25.1145	25.076		2.626				-0.7165				0.15				2				0.979			rat
H2B1K; H2B2E; HIST1H2BP; H2B2F; H2B1L; HIST3H2BB	§13, §16, §17; §13, §16, §17; §13, §16, §17; §13, §16, §17; §13, §16, §17; §13, §16, §17	histone H2B	NP_001102870; Q00715; NP_001101884; Q9Z2Q9; XP_001061909; NP_001103111	http://www.phosphosite.org/proteinAction.do?id=6787611&showAllSites=true	14; 14; 14; 3; 14; 14	KSAPAPKK*GSKKAVT, PAPKKGSK*KAVTKAQ, APKKGSKK*AVTKAQK; KSRPAPKK*GSKKAVT, PAPKKGSK*KAVTKAQ, APKKGSKK*AVTKAQK; KSVPAPKK*GSKKAVT, PAPKKGSK*KAVTKAQ, APKKGSKK*AVTKAQK; KSAPAPKK*GSKKAVT, PAPKKGSK*KAVTKVQ, APKKGSKK*AVTKVQK; KSAPAPKK*GSKKAVT, PAPKKGSK*KAVTKGQ, APKKGSKK*AVTKGQK; KSAPAPKK*GSKKAVT, PAPKKGSK*KAVTKAQ, APKKGSKK*AVTKAQK	K*GSK*K*AVTK	3	358.217				4537												2.623				0.0908				0.004				77				0.567	rat
H2B1K; H2B2E; HIST1H2BP; H2B2F; H2B1L; HIST3H2BB	§13, §16, §17; §13, §16, §17; §13, §16, §17; §13, §16, §17; §13, §16, §17; §13, §16, §17	histone H2B	NP_001102870; Q00715; NP_001101884; Q9Z2Q9; XP_001061909; NP_001103111	http://www.phosphosite.org/proteinAction.do?id=6787611&showAllSites=true	14; 14; 14; 3; 14; 14	KSAPAPKK*GSKKAVT, PAPKKGSK*KAVTKAQ, APKKGSKK*AVTKAQK; KSRPAPKK*GSKKAVT, PAPKKGSK*KAVTKAQ, APKKGSKK*AVTKAQK; KSVPAPKK*GSKKAVT, PAPKKGSK*KAVTKAQ, APKKGSKK*AVTKAQK; KSAPAPKK*GSKKAVT, PAPKKGSK*KAVTKVQ, APKKGSKK*AVTKVQK; KSAPAPKK*GSKKAVT, PAPKKGSK*KAVTKGQ, APKKGSKK*AVTKGQK; KSAPAPKK*GSKKAVT, PAPKKGSK*KAVTKAQ, APKKGSKK*AVTKAQK	KK*GSK*K*AVTK	2	600.869	3389	3471			3381	3471	5149	5086	16.751	17.1692	21.4733	21.4948	2.85	2.641			-0.4927	-0.2912			0.159	0.132			2	6			0.498	0.156			rat
H2B1K; H2B2E; HIST1H2BP; HIST3H2BB	§13, §16, §17, §21; §13, §16, §17, §21; §13, §16, §17, §21; §13, §16, §17, §21	histone H2B	NP_001102870; Q00715; NP_001101884; NP_001103111	http://www.phosphosite.org/proteinAction.do?id=6787611&showAllSites=true	14; 14; 14; 14	KSAPAPKK*GSKKAVT, PAPKKGSK*KAVTKAQ, APKKGSKK*AVTKAQK, GSKKAVTK*AQKKDGK; KSRPAPKK*GSKKAVT, PAPKKGSK*KAVTKAQ, APKKGSKK*AVTKAQK, GSKKAVTK*AQKKDGK; KSVPAPKK*GSKKAVT, PAPKKGSK*KAVTKAQ, APKKGSKK*AVTKAQK, GSKKAVTK*AQKKDGK; KSAPAPKK*GSKKAVT, PAPKKGSK*KAVTKAQ, APKKGSKK*AVTKAQK, GSKKAVTK*AQKKDGK	K*GSK*K*AVTK*AQK	2	721.422	6595	6638	6836	6719	6635	6638	6887	6760	25.592	26.1025	26.0558	25.9247	4.709	4.776	4.731	4.643	0.2507	0.2562	-0.0545	-0.1204	0.206	0.206	0.213	0.212	1	1	1	1	0.999	0.999	0.999	0.999	rat
H2B1K; H2B2E; HIST1H2BP; HIST3H2BB	§13, §16, §17, §21; §13, §16, §17, §21; §13, §16, §17, §21; §13, §16, §17, §21	histone H2B	NP_001102870; Q00715; NP_001101884; NP_001103111	http://www.phosphosite.org/proteinAction.do?id=6787611&showAllSites=true	14; 14; 14; 14	KSAPAPKK*GSKKAVT, PAPKKGSK*KAVTKAQ, APKKGSKK*AVTKAQK, GSKKAVTK*AQKKDGK; KSRPAPKK*GSKKAVT, PAPKKGSK*KAVTKAQ, APKKGSKK*AVTKAQK, GSKKAVTK*AQKKDGK; KSVPAPKK*GSKKAVT, PAPKKGSK*KAVTKAQ, APKKGSKK*AVTKAQK, GSKKAVTK*AQKKDGK; KSAPAPKK*GSKKAVT, PAPKKGSK*KAVTKAQ, APKKGSKK*AVTKAQK, GSKKAVTK*AQKKDGK	K*GSK*K*AVTK*AQK	2	721.422	6866	6914			6635	6638	6887	6760	25.592	26.1025	26.0558	25.9247	4.132	3.876			-0.7758	-0.5754			0.161	0.145			1	1			0.998	0.996			rat
H2B1K; H2B2E; HIST1H2BP; HIST3H2BB	§13, §16, §17, §21; §13, §16, §17, §21; §13, §16, §17, §21; §13, §16, §17, §21	histone H2B	NP_001102870; Q00715; NP_001101884; NP_001103111	http://www.phosphosite.org/proteinAction.do?id=6787611&showAllSites=true	14; 14; 14; 14	KSAPAPKK*GSKKAVT, PAPKKGSK*KAVTKAQ, APKKGSKK*AVTKAQK, GSKKAVTK*AQKKDGK; KSRPAPKK*GSKKAVT, PAPKKGSK*KAVTKAQ, APKKGSKK*AVTKAQK, GSKKAVTK*AQKKDGK; KSVPAPKK*GSKKAVT, PAPKKGSK*KAVTKAQ, APKKGSKK*AVTKAQK, GSKKAVTK*AQKKDGK; KSAPAPKK*GSKKAVT, PAPKKGSK*KAVTKAQ, APKKGSKK*AVTKAQK, GSKKAVTK*AQKKDGK	K*GSK*K*AVTK*AQK	2	721.422	6499	6879			6635	6638	6887	6760	25.592	26.1025	26.0558	25.9247	2.315	3.791			0.2618	-0.9048			0.158	0.196			1	1			0.926	0.998			rat
H2B1K; H2B2E; HIST1H2BP; HIST3H2BB	§13, §16, §17, §21; §13, §16, §17, §21; §13, §16, §17, §21; §13, §16, §17, §21	histone H2B	NP_001102870; Q00715; NP_001101884; NP_001103111	http://www.phosphosite.org/proteinAction.do?id=6787611&showAllSites=true	14; 14; 14; 14	KSAPAPKK*GSKKAVT, PAPKKGSK*KAVTKAQ, APKKGSKK*AVTKAQK, GSKKAVTK*AQKKDGK; KSRPAPKK*GSKKAVT, PAPKKGSK*KAVTKAQ, APKKGSKK*AVTKAQK, GSKKAVTK*AQKKDGK; KSVPAPKK*GSKKAVT, PAPKKGSK*KAVTKAQ, APKKGSKK*AVTKAQK, GSKKAVTK*AQKKDGK; KSAPAPKK*GSKKAVT, PAPKKGSK*KAVTKAQ, APKKGSKK*AVTKAQK, GSKKAVTK*AQKKDGK	K*GSK*K*AVTK*AQK	2	721.422		6554			6635	6638	6887	6760	25.592	26.1025	26.0558	25.9247		2.306				0.2604				0.16				1				0.926			rat
H2B1K; H2B2E; HIST1H2BP; HIST3H2BB	§13, §16, §17, §21; §13, §16, §17, §21; §13, §16, §17, §21; §13, §16, §17, §21	histone H2B	NP_001102870; Q00715; NP_001101884; NP_001103111	http://www.phosphosite.org/proteinAction.do?id=6787611&showAllSites=true	14; 14; 14; 14	KSAPAPKK*GSKKAVT, PAPKKGSK*KAVTKAQ, APKKGSKK*AVTKAQK, GSKKAVTK*AQKKDGK; KSRPAPKK*GSKKAVT, PAPKKGSK*KAVTKAQ, APKKGSKK*AVTKAQK, GSKKAVTK*AQKKDGK; KSVPAPKK*GSKKAVT, PAPKKGSK*KAVTKAQ, APKKGSKK*AVTKAQK, GSKKAVTK*AQKKDGK; KSAPAPKK*GSKKAVT, PAPKKGSK*KAVTKAQ, APKKGSKK*AVTKAQK, GSKKAVTK*AQKKDGK	K*GSK*K*AVTK*AQK	3	481.284	6596	6652	6846	6740	6635	6672	6887	6740	25.592	26.1025	26.0558	25.9247	3.567	3.785	4.002	4.559	0.4241	0.5357	0.1321	0.0516	0.089	0.144	0.233	0.187	1	2	2	2	0.989	0.997	1	1	rat
H2B1K; H2B2E; HIST1H2BP; HIST3H2BB	§13, §16, §21; §13, §16, §21; §13, §16, §21; §13, §16, §21	histone H2B	NP_001102870; Q00715; NP_001101884; NP_001103111	http://www.phosphosite.org/proteinAction.do?id=6787611&showAllSites=true	14; 14; 14; 14	KSAPAPKK*GSKKAVT, PAPKKGSK*KAVTKAQ, GSKKAVTK*AQKKDGK; KSRPAPKK*GSKKAVT, PAPKKGSK*KAVTKAQ, GSKKAVTK*AQKKDGK; KSVPAPKK*GSKKAVT, PAPKKGSK*KAVTKAQ, GSKKAVTK*AQKKDGK; KSAPAPKK*GSKKAVT, PAPKKGSK*KAVTKAQ, GSKKAVTK*AQKKDGK	K*GSK*KAVTK*AQK	3	467.28	4353		4547	4444									3.578		3.839	3.421	-2.2516		-2.063	-2.1959	0.231		0.241	0.223	1		1	1	0.999		0.999	0.998	rat
H2B1K; H2B2E; HIST1H2BP; H2B2F; H2B1L; HIST3H2BB	§16, §17; §16, §17; §16, §17; §16, §17; §16, §17; §16, §17	histone H2B	NP_001102870; Q00715; NP_001101884; Q9Z2Q9; XP_001061909; NP_001103111	http://www.phosphosite.org/proteinAction.do?id=6787611&showAllSites=true	14; 14; 14; 3; 14; 14	PAPKKGSK*KAVTKAQ, APKKGSKK*AVTKAQK; PAPKKGSK*KAVTKAQ, APKKGSKK*AVTKAQK; PAPKKGSK*KAVTKAQ, APKKGSKK*AVTKAQK; PAPKKGSK*KAVTKVQ, APKKGSKK*AVTKVQK; PAPKKGSK*KAVTKGQ, APKKGSKK*AVTKGQK; PAPKKGSK*KAVTKAQ, APKKGSKK*AVTKAQK	GSK*K*AVTK	2	451.769	3367	3430	3504	3419	3367	4419	4517	4411	16.8297	19.8242	19.7655	19.6608	2.677	2.21	2.427	2.212	-0.289	-0.3456	-0.1339	-0.1373	0.111	0.08	0.079	0.035	2	1	3	2	0.96	0.866	0.883	0.742	rat
H2B1K; H2B2E; HIST1H2BP; H2B2F; H2B1L; HIST3H2BB	§16, §17; §16, §17; §16, §17; §16, §17; §16, §17; §16, §17	histone H2B	NP_001102870; Q00715; NP_001101884; Q9Z2Q9; XP_001061909; NP_001103111	http://www.phosphosite.org/proteinAction.do?id=6787611&showAllSites=true	14; 14; 14; 3; 14; 14	PAPKKGSK*KAVTKAQ, APKKGSKK*AVTKAQK; PAPKKGSK*KAVTKAQ, APKKGSKK*AVTKAQK; PAPKKGSK*KAVTKAQ, APKKGSKK*AVTKAQK; PAPKKGSK*KAVTKVQ, APKKGSKK*AVTKVQK; PAPKKGSK*KAVTKGQ, APKKGSKK*AVTKGQK; PAPKKGSK*KAVTKAQ, APKKGSKK*AVTKAQK	KGSK*K*AVTK	2	515.816	2404	2456	2536	2418	2917	2456	3048	2927	15.1758	14.0073	15.3977	15.2796	2.95	3.439	2.756	3.152	0.3892	0.298	-0.3686	-0.5171	0.188	0.2	0.144	0.108	1	1	1	1	0.992	0.997	0.978	0.99	rat
H2B1K; H2B2E; HIST1H2BP; H2B2F; H2B1L; HIST3H2BB	§16, §17; §16, §17; §16, §17; §16, §17; §16, §17; §16, §17	histone H2B	NP_001102870; Q00715; NP_001101884; Q9Z2Q9; XP_001061909; NP_001103111	http://www.phosphosite.org/proteinAction.do?id=6787611&showAllSites=true	14; 14; 14; 3; 14; 14	PAPKKGSK*KAVTKAQ, APKKGSKK*AVTKAQK; PAPKKGSK*KAVTKAQ, APKKGSKK*AVTKAQK; PAPKKGSK*KAVTKAQ, APKKGSKK*AVTKAQK; PAPKKGSK*KAVTKVQ, APKKGSKK*AVTKVQK; PAPKKGSK*KAVTKGQ, APKKGSKK*AVTKGQK; PAPKKGSK*KAVTKAQ, APKKGSKK*AVTKAQK	KGSK*K*AVTK	3	344.213	2406	2457	2517	2420	2920	2457	3053	2927	15.1915	14.0073	15.4158	15.2796	3.129	3.095	3.204	3.569	0.8481	0.8084	0.4688	0.4474	0.097	0.105	0.051	0.11	2	1	3	1	0.986	0.99	0.963	0.996	rat
H2B1K; H2B2E; HIST1H2BP; HIST3H2BB	§16, §17, §21; §16, §17, §21; §16, §17, §21; §16, §17, §21	histone H2B	NP_001102870; Q00715; NP_001101884; NP_001103111	http://www.phosphosite.org/proteinAction.do?id=6787611&showAllSites=true	14; 14; 14; 14	PAPKKGSK*KAVTKAQ, APKKGSKK*AVTKAQK, GSKKAVTK*AQKKDGK; PAPKKGSK*KAVTKAQ, APKKGSKK*AVTKAQK, GSKKAVTK*AQKKDGK; PAPKKGSK*KAVTKAQ, APKKGSKK*AVTKAQK, GSKKAVTK*AQKKDGK; PAPKKGSK*KAVTKAQ, APKKGSKK*AVTKAQK, GSKKAVTK*AQKKDGK	GSK*K*AVTK*AQK	2	636.37	5723	5778	5939	5857	5764	5778	5957	5882	23.366	23.8745	23.676	23.6975	3.614	3.674	3.478	3.457	-0.754	-0.739	-0.8562	-0.8035	0.273	0.285	0.26	0.293	1	1	1	1	0.999	0.999	0.999	0.999	rat
H2B1K; H2B2E; HIST1H2BP; HIST3H2BB	§16, §17, §21; §16, §17, §21; §16, §17, §21; §16, §17, §21	histone H2B	NP_001102870; Q00715; NP_001101884; NP_001103111	http://www.phosphosite.org/proteinAction.do?id=6787611&showAllSites=true	14; 14; 14; 14	PAPKKGSK*KAVTKAQ, APKKGSKK*AVTKAQK, GSKKAVTK*AQKKDGK; PAPKKGSK*KAVTKAQ, APKKGSKK*AVTKAQK, GSKKAVTK*AQKKDGK; PAPKKGSK*KAVTKAQ, APKKGSKK*AVTKAQK, GSKKAVTK*AQKKDGK; PAPKKGSK*KAVTKAQ, APKKGSKK*AVTKAQK, GSKKAVTK*AQKKDGK	GSK*K*AVTK*AQK	2	636.37		6684			5764	5778	5957	5882	23.366	23.8745	23.676	23.6975		2.613				0.3752				0.023				1				0.823			rat
H2B1K; H2B2E; HIST1H2BP; HIST3H2BB	§16, §17, §21; §16, §17, §21; §16, §17, §21; §16, §17, §21	histone H2B	NP_001102870; Q00715; NP_001101884; NP_001103111	http://www.phosphosite.org/proteinAction.do?id=6787611&showAllSites=true	14; 14; 14; 14	PAPKKGSK*KAVTKAQ, APKKGSKK*AVTKAQK, GSKKAVTK*AQKKDGK; PAPKKGSK*KAVTKAQ, APKKGSKK*AVTKAQK, GSKKAVTK*AQKKDGK; PAPKKGSK*KAVTKAQ, APKKGSKK*AVTKAQK, GSKKAVTK*AQKKDGK; PAPKKGSK*KAVTKAQ, APKKGSKK*AVTKAQK, GSKKAVTK*AQKKDGK	GSK*K*AVTK*AQK	2	636.37		10307			5764	5778	5957	5882	23.366	23.8745	23.676	23.6975		2.212				-0.8664				0.002				1				0.715			rat
H2B1K; H2B2E; HIST1H2BP; HIST3H2BB	§16, §17, §21; §16, §17, §21; §16, §17, §21; §16, §17, §21	histone H2B	NP_001102870; Q00715; NP_001101884; NP_001103111	http://www.phosphosite.org/proteinAction.do?id=6787611&showAllSites=true	14; 14; 14; 14	PAPKKGSK*KAVTKAQ, APKKGSKK*AVTKAQK, GSKKAVTK*AQKKDGK; PAPKKGSK*KAVTKAQ, APKKGSKK*AVTKAQK, GSKKAVTK*AQKKDGK; PAPKKGSK*KAVTKAQ, APKKGSKK*AVTKAQK, GSKKAVTK*AQKKDGK; PAPKKGSK*KAVTKAQ, APKKGSKK*AVTKAQK, GSKKAVTK*AQKKDGK	GSK*K*AVTK*AQK	3	424.582	5765	5818			5764	5818	5957	5882	23.366	23.8745	23.676	23.6975	3.452	3.347			-0.2964	-0.3868			0.116	0.123			1	1			0.994	0.994			rat
H2B1K; H2B2E; HIST1H2BP; HIST3H2BB	§16, §17, §21; §16, §17, §21; §16, §17, §21; §16, §17, §21	histone H2B	NP_001102870; Q00715; NP_001101884; NP_001103111	http://www.phosphosite.org/proteinAction.do?id=6787611&showAllSites=true	14; 14; 14; 14	PAPKKGSK*KAVTKAQ, APKKGSKK*AVTKAQK, GSKKAVTK*AQKKDGK; PAPKKGSK*KAVTKAQ, APKKGSKK*AVTKAQK, GSKKAVTK*AQKKDGK; PAPKKGSK*KAVTKAQ, APKKGSKK*AVTKAQK, GSKKAVTK*AQKKDGK; PAPKKGSK*KAVTKAQ, APKKGSKK*AVTKAQK, GSKKAVTK*AQKKDGK	KGSK*K*AVTK*AQK	2	700.417	4319	4408	4526	4422	4319	4442	4555	4454	19.4285	19.8958	19.8807	19.7842	4.176	4.197	4.247	3.861	-0.8829	-1.0736	-0.74	-0.7664	0.289	0.312	0.32	0.255	1	1	1	1	1	1	1	0.999	rat
H2B1K; H2B2E; HIST1H2BP; HIST3H2BB	§16, §17, §21; §16, §17, §21; §16, §17, §21; §16, §17, §21	histone H2B	NP_001102870; Q00715; NP_001101884; NP_001103111	http://www.phosphosite.org/proteinAction.do?id=6787611&showAllSites=true	14; 14; 14; 14	PAPKKGSK*KAVTKAQ, APKKGSKK*AVTKAQK, GSKKAVTK*AQKKDGK; PAPKKGSK*KAVTKAQ, APKKGSKK*AVTKAQK, GSKKAVTK*AQKKDGK; PAPKKGSK*KAVTKAQ, APKKGSKK*AVTKAQK, GSKKAVTK*AQKKDGK; PAPKKGSK*KAVTKAQ, APKKGSKK*AVTKAQK, GSKKAVTK*AQKKDGK	KGSK*K*AVTK*AQK	2	700.417				4505	4319	4442	4555	4454	19.4285	19.8958	19.8807	19.7842				3.64				-0.7486				0.255				1				0.999	rat
H2B1K; H2B2E; HIST1H2BP; HIST3H2BB	§16, §17, §21; §16, §17, §21; §16, §17, §21; §16, §17, §21	histone H2B	NP_001102870; Q00715; NP_001101884; NP_001103111	http://www.phosphosite.org/proteinAction.do?id=6787611&showAllSites=true	14; 14; 14; 14	PAPKKGSK*KAVTKAQ, APKKGSKK*AVTKAQK, GSKKAVTK*AQKKDGK; PAPKKGSK*KAVTKAQ, APKKGSKK*AVTKAQK, GSKKAVTK*AQKKDGK; PAPKKGSK*KAVTKAQ, APKKGSKK*AVTKAQK, GSKKAVTK*AQKKDGK; PAPKKGSK*KAVTKAQ, APKKGSKK*AVTKAQK, GSKKAVTK*AQKKDGK	KGSK*K*AVTK*AQK	3	467.28		4420			4361	4420	4555	4454	19.4285	19.9168	19.8807	19.7842		4.066				-2.2652				0.203				4				0.998			rat
H2B1K; H2B2E; HIST1H2BP; HIST3H2BB	§16, §17, §21; §16, §17, §21; §16, §17, §21; §16, §17, §21	histone H2B	NP_001102870; Q00715; NP_001101884; NP_001103111	http://www.phosphosite.org/proteinAction.do?id=6787611&showAllSites=true	14; 14; 14; 14	PAPKKGSK*KAVTKAQ, APKKGSKK*AVTKAQK, GSKKAVTK*AQKKDGK; PAPKKGSK*KAVTKAQ, APKKGSKK*AVTKAQK, GSKKAVTK*AQKKDGK; PAPKKGSK*KAVTKAQ, APKKGSKK*AVTKAQK, GSKKAVTK*AQKKDGK; PAPKKGSK*KAVTKAQ, APKKGSKK*AVTKAQK, GSKKAVTK*AQKKDGK	K*K*AVTK*AQK	2	564.343	4941	5009			5026	5009	5238	5157	21.3793	21.7917	21.7132	21.7305	2.842	2.964			-1.0967	-1.1393			0.149	0.196			1	1			0.576	0.764			rat
H2B1K; H2B2E; HIST1H2BP; HIST3H2BB	§16, §17, §21, §24; §16, §17, §21, §24; §16, §17, §21, §24; §16, §17, §21, §24	histone H2B	NP_001102870; Q00715; NP_001101884; NP_001103111	http://www.phosphosite.org/proteinAction.do?id=6787611&showAllSites=true	14; 14; 14; 14	PAPKKGSK*KAVTKAQ, APKKGSKK*AVTKAQK, GSKKAVTK*AQKKDGK, KAVTKAQK*KDGKKRK; PAPKKGSK*KAVTKAQ, APKKGSKK*AVTKAQK, GSKKAVTK*AQKKDGK, KAVTKAQK*KDGKERK; PAPKKGSK*KAVTKAQ, APKKGSKK*AVTKAQK, GSKKAVTK*AQKKDGK, KAVTKAQK*KDGKKRK; PAPKKGSK*KAVTKAQ, APKKGSKK*AVTKAQK, GSKKAVTK*AQKKDGK, KAVTKAQK*KDGKKRK	GSK*K*AVTK*AQK*K	2	721.422		7307												3.63				-0.5164				0.208				1				0.998			rat
H2B1K; H2B2E; HIST1H2BP; HIST3H2BB	§16, §17, §21, §24; §16, §17, §21, §24; §16, §17, §21, §24; §16, §17, §21, §24	histone H2B	NP_001102870; Q00715; NP_001101884; NP_001103111	http://www.phosphosite.org/proteinAction.do?id=6787611&showAllSites=true	14; 14; 14; 14	PAPKKGSK*KAVTKAQ, APKKGSKK*AVTKAQK, GSKKAVTK*AQKKDGK, KAVTKAQK*KDGKKRK; PAPKKGSK*KAVTKAQ, APKKGSKK*AVTKAQK, GSKKAVTK*AQKKDGK, KAVTKAQK*KDGKERK; PAPKKGSK*KAVTKAQ, APKKGSKK*AVTKAQK, GSKKAVTK*AQKKDGK, KAVTKAQK*KDGKKRK; PAPKKGSK*KAVTKAQ, APKKGSKK*AVTKAQK, GSKKAVTK*AQKKDGK, KAVTKAQK*KDGKKRK	GSK*K*AVTK*AQK*K	3	481.284	7244												2.63				-0.3735				0.111				1				0.964				rat
H2B1K; H2B2E; HIST1H2BP; HIST3H2BB	§17, §21; §17, §21; §17, §21; §17, §21	histone H2B	NP_001102870; Q00715; NP_001101884; NP_001103111	http://www.phosphosite.org/proteinAction.do?id=6787611&showAllSites=true	14; 14; 14; 14	APKKGSKK*AVTKAQK, GSKKAVTK*AQKKDGK; APKKGSKK*AVTKAQK, GSKKAVTK*AQKKDGK; APKKGSKK*AVTKAQK, GSKKAVTK*AQKKDGK; APKKGSKK*AVTKAQK, GSKKAVTK*AQKKDGK	K*AVTK*AQK	2	479.29	3508	3596	3653	3542	3508	3616	3681	3579	17.2363	17.6242	17.475	17.3872	3.098	3.124	2.939	2.899	-0.3468	-0.4919	-1.0903	-1.3117	0.111	0.111	0.121	0.103	1	1	1	1	0.987	0.988	0.99	0.987	rat
H2B1K; H2B2E; HIST1H2BP; HIST3H2BB	§17, §21, §24; §17, §21, §24; §17, §21, §24; §17, §21, §24	histone H2B	NP_001102870; Q00715; NP_001101884; NP_001103111	http://www.phosphosite.org/proteinAction.do?id=6787611&showAllSites=true	14; 14; 14; 14	APKKGSKK*AVTKAQK, GSKKAVTK*AQKKDGK, KAVTKAQK*KDGKKRK; APKKGSKK*AVTKAQK, GSKKAVTK*AQKKDGK, KAVTKAQK*KDGKERK; APKKGSKK*AVTKAQK, GSKKAVTK*AQKKDGK, KAVTKAQK*KDGKKRK; APKKGSKK*AVTKAQK, GSKKAVTK*AQKKDGK, KAVTKAQK*KDGKKRK	K*AVTK*AQK*K	2	564.343			5210	5123											3.401	3.148			-0.9389	-0.9974			0.17	0.199			1	1			0.997	0.997	rat
H2B1K; H2B2E; HIST1H2BP; HIST3H2BB	§21; §21; §21; §21	histone H2B	NP_001102870; Q00715; NP_001101884; NP_001103111	http://www.phosphosite.org/proteinAction.do?id=6787611&showAllSites=true	14; 14; 14; 14	GSKKAVTK*AQKKDGK; GSKKAVTK*AQKKDGK; GSKKAVTK*AQKKDGK; GSKKAVTK*AQKKDGK	AVTK*AQK	2	394.237			1954		1893	1942	1954	1880	12.1353	12.344	12.2714	12.2393			2.213				-0.323				0.006				19				0.546		rat
H2B1K; H2B2E; HIST1H2BP; HIST3H2BB	§21; §21; §21; §21	histone H2B	NP_001102870; Q00715; NP_001101884; NP_001103111	http://www.phosphosite.org/proteinAction.do?id=6787611&showAllSites=true	14; 14; 14; 14	GSKKAVTK*AQKKDGK; GSKKAVTK*AQKKDGK; GSKKAVTK*AQKKDGK; GSKKAVTK*AQKKDGK	KAVTK*AQK	2	458.285	794	783	800		794	846	752	1570	5.6903	6.359	5.742	11.1158	3.015	3.198	3.154		-0.1588	0.2159	-0.2112		0.116	0.093	0.095		1	1	1		0.986	0.986	0.986		rat
H2B1K; H2B2E; HIST1H2BP; HIST3H2BB	§21; §21; §21; §21	histone H2B	NP_001102870; Q00715; NP_001101884; NP_001103111	http://www.phosphosite.org/proteinAction.do?id=6787611&showAllSites=true	14; 14; 14; 14	GSKKAVTK*AQKKDGK; GSKKAVTK*AQKKDGK; GSKKAVTK*AQKKDGK; GSKKAVTK*AQKKDGK	KAVTK*AQK	2	458.285	668	900	677		794	846	752	1570	5.6903	6.359	5.742	11.1158	2.757	3.017	2.64		0.0411	-0.0747	0.3327		0.112	0.115	0.134		1	1	1		0.974	0.985	0.975		rat
H2B1K; H2B2E; HIST1H2BP; HIST3H2BB	§21, §24; §21, §24; §21, §24; §21, §24	histone H2B	NP_001102870; Q00715; NP_001101884; NP_001103111	http://www.phosphosite.org/proteinAction.do?id=6787611&showAllSites=true	14; 14; 14; 14	GSKKAVTK*AQKKDGK, KAVTKAQK*KDGKKRK; GSKKAVTK*AQKKDGK, KAVTKAQK*KDGKERK; GSKKAVTK*AQKKDGK, KAVTKAQK*KDGKKRK; GSKKAVTK*AQKKDGK, KAVTKAQK*KDGKKRK	KAVTK*AQK*K	2	543.337	2342	2396	2452	2338	2342	2415	2470	2350	13.5289	13.8148	13.67	13.5993	3.485	3.472	3.415	3.054	-1.8597	-2.1665	-1.9693	-2.0697	0.115	0.124	0.109	0.182	1	1	1	1	0.995	0.995	0.994	0.996	rat
H2B1K; H2B2E; HIST1H2BP; HIST3H2BB	§21, §24; §21, §24; §21, §24; §21, §24	histone H2B	NP_001102870; Q00715; NP_001101884; NP_001103111	http://www.phosphosite.org/proteinAction.do?id=6787611&showAllSites=true	14; 14; 14; 14	GSKKAVTK*AQKKDGK, KAVTKAQK*KDGKKRK; GSKKAVTK*AQKKDGK, KAVTKAQK*KDGKERK; GSKKAVTK*AQKKDGK, KAVTKAQK*KDGKKRK; GSKKAVTK*AQKKDGK, KAVTKAQK*KDGKKRK	KAVTK*AQK*K	3	362.561	2343	2398			2343	2415	2470	2350	13.5289	13.8148	13.67	13.5993	3.613	3.622			0.455	0.2634			0.005	0.004			1	1			0.969	0.969			rat
H2B1K; H2B2E; HIST1H2BP	§44; §44; §44	histone H2B	NP_001102870; Q00715; NP_001101884	http://www.phosphosite.org/proteinAction.do?id=6787611&showAllSites=true	14; 14; 14	SYSVYVYK*VLKQVHP; SYSVYVYK*VLKQVHP; SYSVYVYK*VLKQVHP	KESYSVYVYK*	2	654.33	13664				13664	13536	11190	13624	43.3353	43.7787	37.178	43.5465	2.287				-3.0966				0.264				1				0.994				rat
H2B1K; H2B2F	§6; §6	histone H2B	NP_001102870; Q9Z2Q9	http://www.phosphosite.org/proteinAction.do?id=6787611&showAllSites=true	14; 3	--MPEPAK*SAPAPKK; --MPDPAK*SAPAPKK	PAK*SAPAPK	2	454.764	4838	4873	4977	4897	4792	4873	4985	4857	20.6032	21.0813	21.0648	20.912	2.844	2.816	2.554	2.564	-0.4592	-0.4735	0.1407	-0.0597	0.303	0.314	0.302	0.274	1	1	1	1	0.862	0.872	0.77	0.703	rat
H2B1K; H2B2F	§6; §6	histone H2B	NP_001102870; Q9Z2Q9	http://www.phosphosite.org/proteinAction.do?id=6787611&showAllSites=true	14; 3	--MPEPAK*SAPAPKK; --MPDPAK*SAPAPKK	PAK*SAPAPK	2	454.764	3402				4792	4873	4985	4857	20.6032	21.0813	21.0648	20.912	2.402				-0.4075				0.261				1				0.578				rat
H2B1K	§6	histone H2B	NP_001102870	http://www.phosphosite.org/proteinAction.do?id=6787611&showAllSites=true	14	--MPEPAK*SAPAPKK	PEPAK*SAPAPK	2	567.811	4936	4766	5321	4784	4771	5018	4985	4878	20.5537	21.0813	21.0648	20.9727	2.849	2.812	2.839	2.399	-0.2108	-0.0962	-0.8709	-0.4082	0.293	0.288	0.125	0.19	1	1	3	1	0.79	0.767	0.308	0.275	rat
H2B1K	§6	histone H2B	NP_001102870	http://www.phosphosite.org/proteinAction.do?id=6787611&showAllSites=true	14	--MPEPAK*SAPAPKK	PEPAK*SAPAPK	2	567.811	5143	5181			4771	5018	4985	4878	20.5537	21.0813	21.0648	20.9727	2.75	2.448			-1.1759	-1.0533			0.258	0.173			7	3			0.617	0.273			rat
H2B1K	§6	histone H2B	NP_001102870	http://www.phosphosite.org/proteinAction.do?id=6787611&showAllSites=true	14	--MPEPAK*SAPAPKK	PEPAK*SAPAPK	2	567.811	4680	5216			4771	5018	4985	4878	20.5537	21.0813	21.0648	20.9727	2.666	2.21			0.0827	-1.0718			0.137	0.222			1	10			0.251	0.211			rat
H2B1K	§6	histone H2B	NP_001102870	http://www.phosphosite.org/proteinAction.do?id=6787611&showAllSites=true	14	--MPEPAK*SAPAPKK	PEPAK*SAPAPK	2	567.811		5018			4771	5018	4985	4878	20.5537	21.0813	21.0648	20.9727		2.177				-1.1432				0.158				1				0.195			rat
H2B1K	§6	histone H2B	NP_001102870	http://www.phosphosite.org/proteinAction.do?id=6787611&showAllSites=true	14	--MPEPAK*SAPAPKK	PEPAK*SAPAPK	3	378.877	4730	4806	4925	4816	4771	4806	4964	4857	20.5537	21.0302	21.0115	20.912	3.215	2.291	2.753	2.901	-0.2117	-0.1376	-0.2399	-0.2522	0.161	0.146	0.22	0.176	1	1	2	1	0.706	0.199	0.725	0.645	rat
H2B1K	§6, §12	histone H2B	NP_001102870	http://www.phosphosite.org/proteinAction.do?id=6787611&showAllSites=true	14	--MPEPAK*SAPAPKK, AKSAPAPK*KGSKKAV	PEPAK*SAPAPK*K	2	652.864	5744	5780	5969	5871	5785	5780	5999	5903	23.423	23.933	23.7848	23.7497	2.608	3.064	2.859	2.963	-0.9641	-1.0331	-0.8476	-0.6674	0.347	0.398	0.421	0.316	1	1	1	1	0.872	0.967	0.965	0.898	rat
H2B1K	§6, §12, §13	histone H2B	NP_001102870	http://www.phosphosite.org/proteinAction.do?id=6787611&showAllSites=true	14	--MPEPAK*SAPAPKK, AKSAPAPK*KGSKKAV, KSAPAPKK*GSKKAVT	PEPAK*SAPAPK*K*GSK	2	809.944	6864	6890		6884	6797	6890	6992	6928	26.0108	26.46	26.3192	26.3468	3.373	4.055		3.103	-0.7349	-0.9054		-0.5057	0.476	0.544		0.469	1	1		1	0.988	1		0.981	rat
H2B1K	§6, §12, §13, §16	histone H2B	NP_001102870	http://www.phosphosite.org/proteinAction.do?id=6787611&showAllSites=true	14	--MPEPAK*SAPAPKK, AKSAPAPK*KGSKKAV, KSAPAPKK*GSKKAVT, PAPKKGSK*KAVTKAQ	PEPAK*SAPAPK*K*GSK*K	2	894.996	7628	7689			7628	7672	7853	7742	28.2802	28.7198	28.5077	28.4285	3.4	3.81			-0.4239	-0.1852			0.295	0.342			1	1			0.9	0.945			rat
H2B1K	§6, §12, §13, §16	histone H2B	NP_001102870	http://www.phosphosite.org/proteinAction.do?id=6787611&showAllSites=true	14	--MPEPAK*SAPAPKK, AKSAPAPK*KGSKKAV, KSAPAPKK*GSKKAVT, PAPKKGSK*KAVTKAQ	PEPAK*SAPAPK*K*GSK*K	3	597	7634	7653	7860	7748	7634	7651	7853	7763	28.2802	28.6668	28.5077	28.4802	4.521	4.46	3.891	4.03	-0.5324	-0.7699	-0.9024	-0.8918	0.41	0.426	0.37	0.373	1	1	1	1	1	1	0.997	0.998	rat
Hist1h2bf	6	PREDICTED: histone cluster 1, H2bp	XP_001061682	http://www.ncbi.nlm.nih.gov/entrez/query.fcgi?db=protein&cmd=search&term=XP_001061682	14	--MPETAK*SAPAPKK	PETAK*SAPAPK	2	569.809	4126	4207	4325	4232	4187	4207	4366	4287	18.9995	19.4532	19.3705	19.3503	3.046	3.251	3.417	3.251	-0.4802	-0.4407	-0.8482	-0.8649	0.335	0.353	0.362	0.354	1	5	1	1	0.938	0.939	0.975	0.964	rat
Hist1h2bf	6, 12	PREDICTED: histone cluster 1, H2bp	XP_001061682	http://www.ncbi.nlm.nih.gov/entrez/query.fcgi?db=protein&cmd=search&term=XP_001061682	14	--MPETAK*SAPAPKK, AKSAPAPK*KGSKKAV	PETAK*SAPAPK*K	2	654.861	5272	5308			5272	5314	5453	5343	21.9683	22.4947	22.3392	22.2712	3.031	3.447			-0.5734	-0.4963			0.367	0.412			1	1			0.95	0.984			rat
Hist1h2bf	6, 12, 13, 16	PREDICTED: histone cluster 1, H2bp	XP_001061682	http://www.ncbi.nlm.nih.gov/entrez/query.fcgi?db=protein&cmd=search&term=XP_001061682	14	--MPETAK*SAPAPKK, AKSAPAPK*KGSKKAV, KSAPAPKK*GSKKAVT, PAPKKGSK*KAVTKAQ	PETAK*SAPAPK*K*GSK*K	3	598.332		7200			7171	7200	7391	4415	27.0137	27.5207	27.3383	19.6733		3.816				3.8104				0.186				1				0.163			rat
HIST1H2BP	12, §13, §16	histone cluster 1, H2bm	NP_001101884	http://www.phosphosite.org/proteinAction.do?id=14780901&showAllSites=true	14	TKSVPAPK*KGSKKAV, KSVPAPKK*GSKKAVT, PAPKKGSK*KAVTKAQ	SVPAPK*K*GSK*K	3	418.247		6169			6121	6169	6335	6218	24.2768	24.7842	24.6567	24.553		1.7				-0.6571				0.051				8				0.416			rat
HIST1H2BP	12, §13, §16, §17	histone cluster 1, H2bm	NP_001101884	http://www.phosphosite.org/proteinAction.do?id=14780901&showAllSites=true	14	TKSVPAPK*KGSKKAV, KSVPAPKK*GSKKAVT, PAPKKGSK*KAVTKAQ, APKKGSKK*AVTKAQK	SVPAPK*K*GSK*K*AVTK	2	847.496	9424	9477			9436	9477	9701	9552	32.9515	33.3175	33.3008	33.0313	2.245	2.022			-1.0408	-0.493			0.385	0.303			1	2			0.996	0.977			rat
HIST1H2BP	12, §13, §17	histone cluster 1, H2bm	NP_001101884	http://www.phosphosite.org/proteinAction.do?id=14780901&showAllSites=true	14	TKSVPAPK*KGSKKAV, KSVPAPKK*GSKKAVT, APKKGSKK*AVTKAQK	SVPAPK*K*GSKK*	2	626.867		6124	6321		6121	6124	6314	6218	24.2768	24.7842	24.603	24.553		1.471	1.2			-1.0331	-1.2439			0.195	0.131			26	13			0.546	0.253		rat
HIST1H2BP	6	histone cluster 1, H2bm	NP_001101884	http://www.phosphosite.org/proteinAction.do?id=14780901&showAllSites=true	14	--MPEPTK*SVPAPKK	PEPTK*SVPAPK	2	596.832	7466	7237	7707	7596									2.869	3.054	3.27	2.877	-0.5877	-0.8929	-0.773	-0.7839	0.267	0.278	0.37	0.275	1	2	1	1	0.821	0.853	0.972	0.838	rat
HIST1H2BP	6	histone cluster 1, H2bm	NP_001101884	http://www.phosphosite.org/proteinAction.do?id=14780901&showAllSites=true	14	--MPEPTK*SVPAPKK	PEPTK*SVPAPK	2	596.832	7198	7505	7445	7319									2.802	2.367	2.62	2.725	-0.7688	-0.6607	-0.4829	-0.2255	0.213	0.275	0.198	0.241	2	1	3	1	0.607	0.642	0.431	0.6	rat
Hist1h2bn	6	histone cluster 1, H2bn	NP_001099584	http://www.ncbi.nlm.nih.gov/entrez/query.fcgi?db=protein&cmd=search&term=NP_001099584	15	--MPDPVK*SAPAPKK	PDPVK*SAPAPK	2	574.819	6577	6573	6772		6551	6573	6761	6634	25.3777	25.8893	25.7322	25.6122	2.843	2.643	2.744		-0.8934	-0.869	3.2768		0.287	0.136	0.322		1	2	1		0.85	0.287	0.197		rat
Hist1h3f; Hist2h3c; Hist2h3c2; LOC100364555; LOC684762; LOC684819; LOC684841	116; 116; 116; 116; 116; 165; 136	PREDICTED: histone cluster 1, H3f	XP_001071516; XP_001055051; NP_001101168; XP_002725311; XP_001071856; XP_001072050; XP_001072155	http://www.ncbi.nlm.nih.gov/entrez/query.fcgi?db=protein&cmd=search&term=XP_001071516	15; 15; 15; 15; 15; 21; 18	NLCAIHAK*RVTIMPK; NLCAIHAK*RVTIMPK; NLCAIHAK*RVTIMPK; NLCAIHAK*RVTIMPK; NLCAIHAK*RVTIMPK; NLCAIHAK*RVTIMPK; NLCAIHAK*RVTIMPK	FQSSAVM#ALQEASEAYLVGLFEDTNLCAIHAK*R	3	1243.27		34579			34615	34579	35193	35043	100.86	100.807	100.762	100.836		4.223				-0.1615				0.257				1				1			rat
Hist1h3f; Hist2h3c; Hist2h3c2; LOC100364555; LOC684762; LOC684819; LOC684841	116; 116; 116; 116; 116; 165; 136	PREDICTED: histone cluster 1, H3f	XP_001071516; XP_001055051; NP_001101168; XP_002725311; XP_001071856; XP_001072050; XP_001072155	http://www.ncbi.nlm.nih.gov/entrez/query.fcgi?db=protein&cmd=search&term=XP_001071516	15; 15; 15; 15; 15; 21; 18	NLCAIHAK*RVTIMPK; NLCAIHAK*RVTIMPK; NLCAIHAK*RVTIMPK; NLCAIHAK*RVTIMPK; NLCAIHAK*RVTIMPK; NLCAIHAK*RVTIMPK; NLCAIHAK*RVTIMPK	FQSSAVM#ALQEASEAYLVGLFEDTNLCAIHAK*R	4	932.708	34617		35198		34615		35198	35043	100.86		100.762	100.836	3.679		3.821		-0.0043		-0.5738		0.294		0.168		1		1		1		1		rat
H4H4	§60	PREDICTED: histone cluster 1, H4m	P62804	http://www.phosphosite.org/proteinAction.do?id=20670&showAllSites=true	11	EETRGVLK*VFLENVI	GVLK*VFLENVIR	2	714.932	32246	32108	32346	32223	32284	32142	32400	32223	93.9382	93.7138	93.0458	93.078	4.189	3.73	3.859	3.756	0.1577	0.3095	0.4334	-0.0383	0.392	0.322	0.361	0.398	1	1	1	1	1	0.999	1	1	rat
H4H4	§78	PREDICTED: histone cluster 1, H4m	P62804	http://www.phosphosite.org/proteinAction.do?id=20670&showAllSites=true	11	VTYTEHAK*RKTVTAM	DAVTYTEHAK*R	2	666.831	6804	6860	7018	6936	6804	6882	7034	6949	26.1123	26.6558	26.4217	26.4	2.726	2.484	2.719	3.026	-1.0151	-0.8486	-0.7938	-0.796	0.367	0.339	0.305	0.435	2	1	1	1	1	1	1	1	rat
H4H4	§78	PREDICTED: histone cluster 1, H4m	P62804	http://www.phosphosite.org/proteinAction.do?id=20670&showAllSites=true	11	VTYTEHAK*RKTVTAM	VTYTEHAK*R	2	573.799	6827	6877			6832	6877	9115	9027	26.1123	26.6962	31.7748	31.6987	1.841	2.216			0.3497	-0.0811			0.169	0.239			1	1			0.608	0.919			rat
H4H4	§92	PREDICTED: histone cluster 1, H4m	P62804	http://www.phosphosite.org/proteinAction.do?id=20670&showAllSites=true	11	MDVVYALK*RQGRTLY	TVTAMDVVYALK*R	2	754.911	26224	26174	26320	26317	26215	26174	26310	26308	76.9677	77.1715	76.7393	76.8598	4.288	3.629	3.576	3.47	-0.0194	-0.2706	-0.5629	-0.7829	0.443	0.443	0.45	0.471	1	1	1	1	1	1	1	1	rat
H4H4	§92	PREDICTED: histone cluster 1, H4m	P62804	http://www.phosphosite.org/proteinAction.do?id=20670&showAllSites=true	11	MDVVYALK*RQGRTLY	TVTAMDVVYALK*R	3	503.61	26202	26153	26296	26298	26215	26153	26310	26329	76.9677	77.1715	76.7393	76.9157	4.596	4.547	4.996	4.465	-0.1984	0.0097	0.1171	0.0641	0.317	0.351	0.333	0.34	1	1	1	1	1	1	1	1	rat
H4H4	§92	PREDICTED: histone cluster 1, H4m	P62804	http://www.phosphosite.org/proteinAction.do?id=20670&showAllSites=true	11	MDVVYALK*RQGRTLY	TVTAM#DVVYALK*R	2	762.908	21978	22048	21917	21933	21700	22048	21879	21919	65.0822	65.3322	65.0172	65.0888	4.23	3.91	2.9	3.262	0.1443	-0.1836	-0.5777	-0.1593	0.456	0.314	0.257	0.284	1	1	1	1	1	1	1	1	rat
H4H4	§92	PREDICTED: histone cluster 1, H4m	P62804	http://www.phosphosite.org/proteinAction.do?id=20670&showAllSites=true	11	MDVVYALK*RQGRTLY	TVTAM#DVVYALK*R	2	762.908	21706	21771			21700	22048	21879	21919	65.0822	65.3322	65.0172	65.0888	3.674	3.779			-0.4118	-0.501			0.321	0.387			1	1			1	1			rat
H4H4	§92	PREDICTED: histone cluster 1, H4m	P62804	http://www.phosphosite.org/proteinAction.do?id=20670&showAllSites=true	11	MDVVYALK*RQGRTLY	TVTAM#DVVYALK*R	3	508.941	21960	21751	22182	22204	21681	22062	22173	22213	65.0822	66.1	65.773	65.8472	4.792	4.94	4.643	4.817	0.1096	-0.1154	-0.0505	-0.0964	0.27	0.317	0.303	0.281	1	1	1	1	1	1	1	1	rat
H4H4	§92	PREDICTED: histone cluster 1, H4m	P62804	http://www.phosphosite.org/proteinAction.do?id=20670&showAllSites=true	11	MDVVYALK*RQGRTLY	TVTAM#DVVYALK*R	3	508.941	21681	22025	21885	21906	21681	22062	22173	22213	65.0822	66.1	65.773	65.8472	4.765	4.913	4.425	3.937	-0.0813	-0.0288	-0.0255	-0.2124	0.357	0.28	0.265	0.323	1	1	1	1	1	1	1	1	rat
H2B	§12, §13, §16	histone cluster 3, H2ba	NP_001104597	http://www.phosphosite.org/proteinAction.do?id=6787082&showAllSites=true	14	SRSTPAPK*KGSKKAI, RSTPAPKK*GSKKAIT, PAPKKGSK*KAITKAQ	STPAPK*K*GSK*K	2	627.856	4601	4691	4815	4707	4601	4721	4817	4710	20.1708	20.6983	20.612	20.5147	1.393	1.677	1.8	2.014	-0.6844	-0.7482	-1.5277	-1.3715	0.13	0.201	0.122	0.162	372	100	32	84	0.21	0.61	0.558	0.718	rat
H2B	§12, §13, §16, §17	histone cluster 3, H2ba	NP_001104597	http://www.phosphosite.org/proteinAction.do?id=6787082&showAllSites=true	14	SRSTPAPK*KGSKKAI, RSTPAPKK*GSKKAIT, PAPKKGSK*KAITKAQ, APKKGSKK*AITKAQK	STPAPK*K*GSK*K*AITK	2	855.493	9368	9419	9660		9373	9419	9640	9531	32.7812	33.265	33.1325	32.9787	3.241	3.565	2.814		-0.6706	-0.2776	-0.9881		0.402	0.416	0.096		1	1	1		1	1	0.947		rat
H2B	§12, §13, §16, §17	histone cluster 3, H2ba	NP_001104597	http://www.phosphosite.org/proteinAction.do?id=6787082&showAllSites=true	14	SRSTPAPK*KGSKKAI, RSTPAPKK*GSKKAIT, PAPKKGSK*KAITKAQ, APKKGSKK*AITKAQK	STPAPK*K*GSK*K*AITK	3	570.665	9378				9378	9425	9619	6218	32.7812	33.2157	33.081	24.553	2.768				-0.901				0.314				6				0.999				rat
H2B	§13, §16, §17	histone cluster 3, H2ba	NP_001104597	http://www.phosphosite.org/proteinAction.do?id=6787082&showAllSites=true	14	RSTPAPKK*GSKKAIT, PAPKKGSK*KAITKAQ, APKKGSKK*AITKAQK	K*GSK*K*AITK	2	543.83	5786	5839	6000	5907	5827	5839	6020	5945	23.5382	24.0437	23.8433	23.8598	3.31	3.384	3.358	3.197	-0.1948	-0.2527	-0.6567	-0.6843	0.163	0.193	0.132	0.133	1	1	1	1	0.994	0.996	0.995	0.993	rat
H2B	§13, §16, §17	histone cluster 3, H2ba	NP_001104597	http://www.phosphosite.org/proteinAction.do?id=6787082&showAllSites=true	14	RSTPAPKK*GSKKAIT, PAPKKGSK*KAITKAQ, APKKGSKK*AITKAQK	K*GSK*K*AITK	3	362.889		5861			5827	5861	6020	5945	23.5382	24.0437	23.8433	23.8598		2.652				-0.077				0.014				28				0.683			rat
H2B	§13, §16, §17, §21	histone cluster 3, H2ba	NP_001104597	http://www.phosphosite.org/proteinAction.do?id=6787082&showAllSites=true	14	RSTPAPKK*GSKKAIT, PAPKKGSK*KAITKAQ, APKKGSKK*AITKAQK, GSKKAITK*AQKKDGK	K*GSK*K*AITK*AQK	2	728.43	8075	8091	8282	8184	8075	8139	8310	8200	29.4148	29.9032	29.656	29.566	4.33	4.407	4.466	4.893	-0.1873	-0.133	-0.2044	-0.3267	0.352	0.35	0.363	0.378	1	1	1	1	1	1	1	1	rat
H2B	§13, §16, §17, §21	histone cluster 3, H2ba	NP_001104597	http://www.phosphosite.org/proteinAction.do?id=6787082&showAllSites=true	14	RSTPAPKK*GSKKAIT, PAPKKGSK*KAITKAQ, APKKGSKK*AITKAQK, GSKKAITK*AQKKDGK	K*GSK*K*AITK*AQK	2	728.43	8656	8723			8075	8139	8310	8200	29.4148	29.9032	29.656	29.566	3.548	3.392			-0.5129	-0.5925			0.205	0.187			1	1			0.997	0.996			rat
H2B	§13, §16, §17, §21	histone cluster 3, H2ba	NP_001104597	http://www.phosphosite.org/proteinAction.do?id=6787082&showAllSites=true	14	RSTPAPKK*GSKKAIT, PAPKKGSK*KAITKAQ, APKKGSKK*AITKAQK, GSKKAITK*AQKKDGK	K*GSK*K*AITK*AQK	3	485.956	8062	8095		8226	8094	8095	8293	8200	29.4148	29.9032	29.6108	29.566	3.26	3.092		3.175	0.7263	1.0965		-0.4785	0.142	0.149		0.073	1	1		3	0.994	0.99		0.957	rat
H2B	§13, §17, §21	histone cluster 3, H2ba	NP_001104597	http://www.phosphosite.org/proteinAction.do?id=6787082&showAllSites=true	14	RSTPAPKK*GSKKAIT, APKKGSKK*AITKAQK, GSKKAITK*AQKKDGK	K*GSKK*AITK*AQK	3	471.952	5478	5186			5094	5186	5726	5630	21.5788	22.1303	23.0732	23.046	4.162	3.359			-0.8013	-1.8891			0.225	0.099			2	42			1	0.899			rat
H2B	§13, §17, §21	histone cluster 3, H2ba	NP_001104597	http://www.phosphosite.org/proteinAction.do?id=6787082&showAllSites=true	14	RSTPAPKK*GSKKAIT, APKKGSKK*AITKAQK, GSKKAITK*AQKKDGK	K*GSKK*AITK*AQK	3	471.952	5097				5094	5186	5726	5630	21.5788	22.1303	23.0732	23.046	3.369				-2.1947				0.078				3				0.941				rat
H2B	§16, §17	histone cluster 3, H2ba	NP_001104597	http://www.phosphosite.org/proteinAction.do?id=6787082&showAllSites=true	14	PAPKKGSK*KAITKAQ, APKKGSKK*AITKAQK	GSK*K*AITK	2	458.777	4777				4777	4868	2619	2501	20.5537	21.0813	14.1328	14.0603	2.422				0.0459				0.075				3				0.877				rat
H2B	§16, §17	histone cluster 3, H2ba	NP_001104597	http://www.phosphosite.org/proteinAction.do?id=6787082&showAllSites=true	14	PAPKKGSK*KAITKAQ, APKKGSKK*AITKAQK	KGSK*K*AITK	2	522.824	3345	3420	3499	3400	3345	3460	3515	3206	16.751	17.1692	17.0162	16.344	2.942	2.821	2.392	2.349	-0.6633	-0.76	-0.9189	-0.7447	0.19	0.246	0.093	0.116	1	1	2	1	0.995	0.997	0.927	0.952	rat
H2B	§16, §17	histone cluster 3, H2ba	NP_001104597	http://www.phosphosite.org/proteinAction.do?id=6787082&showAllSites=true	14	PAPKKGSK*KAITKAQ, APKKGSKK*AITKAQK	KGSK*K*AITK	3	348.885	3348	3424	3543	3420	3348	3460	3515	3415	16.751	17.1692	17.0162	16.9352	3.22	3.047	2.095	2.604	0.1207	-0.2575	-0.3733	-0.4307	0.115	0.129	0.152	0.085	2	4	17	3	0.992	0.989	0.9	0.939	rat
H2B	§16, §17, §21	histone cluster 3, H2ba	NP_001104597	http://www.phosphosite.org/proteinAction.do?id=6787082&showAllSites=true	14	PAPKKGSK*KAITKAQ, APKKGSKK*AITKAQK, GSKKAITK*AQKKDGK	GSK*K*AITK*AQK	2	643.377	6667	7259											2.752	3.277			-0.9099	-0.6548			0.071	0.183			1	1			0.95	0.995			rat
H2B	§16, §17, §21	histone cluster 3, H2ba	NP_001104597	http://www.phosphosite.org/proteinAction.do?id=6787082&showAllSites=true	14	PAPKKGSK*KAITKAQ, APKKGSKK*AITKAQK, GSKKAITK*AQKKDGK	GSK*K*AITK*AQK	2	643.377		6699												2.993				-0.3173				0.032				1				0.915			rat
H2B	§16, §17, §21	histone cluster 3, H2ba	NP_001104597	http://www.phosphosite.org/proteinAction.do?id=6787082&showAllSites=true	14	PAPKKGSK*KAITKAQ, APKKGSKK*AITKAQK, GSKKAITK*AQKKDGK	KGSK*K*AITK*AQK	2	707.425	5080	5164	5303		5094	5593	5726	5238	21.5788	22.1303	23.0732	21.9928	3.949	3.94	3.383		-0.8749	-0.8459	-1.2087		0.168	0.19	0.111		1	1	1		0.998	0.998	0.988		rat
H2B	§16, §17, §21	histone cluster 3, H2ba	NP_001104597	http://www.phosphosite.org/proteinAction.do?id=6787082&showAllSites=true	14	PAPKKGSK*KAITKAQ, APKKGSKK*AITKAQK, GSKKAITK*AQKKDGK	KGSK*K*AITK*AQK	2	707.425	5498	5593			5094	5593	5726	5238	21.5788	22.1303	23.0732	21.9928	3.795	3.187			-0.6097	-0.5212			0.302	0.298			1	1			0.999	0.999			rat
H2B	§16, §17, §21	histone cluster 3, H2ba	NP_001104597	http://www.phosphosite.org/proteinAction.do?id=6787082&showAllSites=true	14	PAPKKGSK*KAITKAQ, APKKGSKK*AITKAQK, GSKKAITK*AQKKDGK	KGSK*K*AITK*AQK	3	471.952		5554												3.792				-0.5418				0.225				1				1			rat
H2B	§17, §21	histone cluster 3, H2ba	NP_001104597	http://www.phosphosite.org/proteinAction.do?id=6787082&showAllSites=true	14	APKKGSKK*AITKAQK, GSKKAITK*AQKKDGK	K*AITK*AQK	2	486.298		4880	5034	4926	4813	4880	4645	4941	20.6557	21.1335	20.1435	21.1323		2.839	2.64	2.656		-0.312	-0.8853	-0.8575		0.098	0.079	0.108		1	2	2		0.974	0.96	0.973	rat
H2B	§17, §21, §24	histone cluster 3, H2ba	NP_001104597	http://www.phosphosite.org/proteinAction.do?id=6787082&showAllSites=true	14	APKKGSKK*AITKAQK, GSKKAITK*AQKKDGK, KAITKAQK*KDGKKRK	K*AITK*AQK*K	2	571.351	5942	5992			5932	5992	6125	6029	23.8082	24.3125	24.1197	24.0738	2.651	2.748			-1.9356	-1.043			0.134	0.165			4	1			0.969	0.99			rat
H2B	§21	histone cluster 3, H2ba	NP_001104597	http://www.phosphosite.org/proteinAction.do?id=6787082&showAllSites=true	14	GSKKAITK*AQKKDGK	KAITK*AQK	2	465.293			2072												2.484				-0.9568				0.022				1				0.91		rat
HIST3H2BB	6	histone cluster 3, H2bb	NP_001103111	http://www.phosphosite.org/proteinAction.do?id=11551608&showAllSites=true	14	--MPDPSK*SAPAPKK	PDPSK*SAPAPK	2	568.801	4589	4681											2.973	2.861			-1.4189	-1.5878			0.337	0.311			1	1			0.932	0.889			rat
HMG1L1; HMGB1; HMGB2	§12; §12; §12	high mobility group box 1 like	NP_001102843; P63159; P52925	http://www.phosphosite.org/proteinAction.do?id=9395504&showAllSites=true	25; 25; 24	DPKKPRGK*MSSYAFF; DPKKPRGK*MSSYAFF; DPNKPRGK*MSSYAFF	GK*M#SSYAFFVQTCR	2	870.398	17624	17749		17844	17647	17749	17847	17845	54.4767	54.863	54.5112	54.5087	4.48	4.479		4.141	-0.9156	-1.1719		-1.4306	0.534	0.539		0.497	1	1		1	1	1		1	rat
HMG1L1; HMGB1; HMGB2	§12; §12; §12	high mobility group box 1 like	NP_001102843; P63159; P52925	http://www.phosphosite.org/proteinAction.do?id=9395504&showAllSites=true	25; 25; 24	DPKKPRGK*MSSYAFF; DPKKPRGK*MSSYAFF; DPNKPRGK*MSSYAFF	GK*M#SSYAFFVQTCR	3	580.601	17667				17667	17757	17847	17866	54.5323	54.863	54.5112	54.563	2.304				0.1162				0.122				1				0.931				rat
HMGA1	§15	high mobility group protein HMG-I/HMG-Y	Q8K585	http://www.phosphosite.org/proteinAction.do?id=23202&showAllSites=true	12	SSQPLASK*QEKDGTE	SSQPLASK*QEK	2	622.828	4904	4981	5155	5067	4904	4990	5176	5086	20.9225	21.3772	21.5395	21.4948	2.706	2.826	3.23	2.584	-0.9945	-1.0861	-0.8435	-1.0066	0.27	0.289	0.292	0.237	1	1	1	1	0.996	0.997	0.999	0.992	rat
HMGN1	§13	high-mobility group nucleosome binding domain 1	Q5U1W8	http://www.phosphosite.org/proteinAction.do?id=24457&showAllSites=true	10	VSADGAAK*AEPKRRS	VSADGAAK*AEPK	2	593.309	5141	5229	5365	5271	5157	5229	5369	5259	21.7372	22.2383	22.1082	22.0483	3.696	3.771	3.529	3.409	-0.3914	-0.4859	-0.7212	-1.9273	0.228	0.26	0.23	0.216	1	1	1	2	0.997	0.999	0.998	0.996	rat
HMGN2	51	non-histone chromosomal protein HMG-17	P18437	http://www.phosphosite.org/proteinAction.do?id=6784870&showAllSites=true	9	APAKKGEK*VPKGKKG	KGEK*VPK	2	414.253	2093	2138		2089	2507	2138	2200	2088	13.9635	13.0381	12.9166	12.868	2.228	2.247		2.368	-0.4429	-0.1891		-0.0912	0.054	0.01		0.038	2	8		15	0.829	0.646		0.741	rat
HMGN2	§82	non-histone chromosomal protein HMG-17	P18437	http://www.phosphosite.org/proteinAction.do?id=6784870&showAllSites=true	9	AKTDQAQK*ADGAGDA	TDQAQK*ADGAGDAK	2	709.331	3259				3259	2577	3365		16.339	14.3041	16.5715		3.513				-2.9838				0.411				1				0.997				rat
HMGN3	17	high mobility group nucleosome-binding domain-containing protein 3 isoform 2	Q66H40	http://www.phosphosite.org/proteinAction.do?id=29547604&showAllSites=true	10	AEGKDGAK*LTKQEPT	DGAK*LTK	2	387.721	3535				3535	3706	3759	3913	17.4437	17.8822	17.6852	18.3458	2.071				-1.4125				0.012				4				0.707				rat
HP1BP3	516	heterochromatin protein 1-binding protein 3	Q6P747	http://www.phosphosite.org/proteinAction.do?id=9433365&showAllSites=true	61	RPAPSAVK*KPSGSTS	GRPAPSAVK*KPSGSTSK	3	566.316	3168	3237	3337	3238	3176	3244	3337	3248	16.1509	16.5258	16.5079	16.4718	3.085	3.268	3.09	3.382	-0.6261	-1.3192	-1.9479	-2.7712	0.23	0.211	0.234	0.365	5	5	59	3	0.996	0.996	0.979	0.999	rat
LOC100359692; LOC100365976	6; 6	PREDICTED: histone cluster 1, H2bc-like	XP_002728547; XP_002725331	http://www.ncbi.nlm.nih.gov/entrez/query.fcgi?db=protein&cmd=search&term=XP_002728547	14; 14	--MPEPAK*SVPAPKK; --MPEPAK*SVPAPKK	PEPAK*SVPAPK	2	581.827	7277	7358	7415	7302	7381	7103	7580	7448	27.563	27.9522	27.816	27.678	2.987	3.376	2.56	2.43	-0.6531	-0.7898	-0.635	-0.6152	0.378	0.44	0.181	0.168	1	1	1	4	0.959	0.989	0.442	0.233	rat
LOC100359692; LOC100365976	6; 6	PREDICTED: histone cluster 1, H2bc-like	XP_002728547; XP_002725331	http://www.ncbi.nlm.nih.gov/entrez/query.fcgi?db=protein&cmd=search&term=XP_002728547	14; 14	--MPEPAK*SVPAPKK; --MPEPAK*SVPAPKK	PEPAK*SVPAPK	2	581.827	7023	7103			7381	7103	7580	7448	27.563	27.9522	27.816	27.678	2.163	2.632			-0.5051	-0.7313			0.271	0.325			101	2			0.166	0.828			rat
LOC499843	177, 188	hypothetical protein LOC499843	NP_001041418	http://www.ncbi.nlm.nih.gov/entrez/query.fcgi?db=protein&cmd=search&term=NP_001041418	31	SWCVEVDK*PPNLVTI, LVTIANAK*KCLLTRA	NRSVLSQKSWCVEVDK*PPNLVTIANAK*	3	1046.55			34553		32032	33969	34553	34308	93.1858	99.1307	98.9023	98.8438			3.747				0.9047				0.15				3				0.155		rat
LOC679840	10, 14	PREDICTED: histone H4 replacement-like	XP_001054684	http://www.ncbi.nlm.nih.gov/entrez/query.fcgi?db=protein&cmd=search&term=XP_001054684	11	GRGKGGGK*GLGKGGA, GGGKGLGK*GGAKRHR	KGGGK*GLGK*GGAK	2	599.849	3715	3804			3715	3827	4538	4449	17.8097	18.235	19.8192	19.7688	3.739	3.529			-0.747	-0.6569			0.386	0.355			1	1			0.982	0.966			rat
LOC679840	10, 14	PREDICTED: histone H4 replacement-like	XP_001054684	http://www.ncbi.nlm.nih.gov/entrez/query.fcgi?db=protein&cmd=search&term=XP_001054684	11	GRGKGGGK*GLGKGGA, GGGKGLGK*GGAKRHR	KGGGK*GLGK*GGAK	3	400.235	3705	3790			3725	3790	3901	3819	17.7487	18.235	18.0967	18.0757	3.577	3.262			0.2216	0.27			0.244	0.183			2	4			0.652	0.181			rat
LOC679840	10, 14, 18	PREDICTED: histone H4 replacement-like	XP_001054684	http://www.ncbi.nlm.nih.gov/entrez/query.fcgi?db=protein&cmd=search&term=XP_001054684	11	GRGKGGGK*GLGKGGA, GGGKGLGK*GGAKRHR, GLGKGGAK*RHRKVLR	KGGGK*GLGK*GGAK*	2	620.854	7032	7077		7199									3.794	3.795		3.938	-0.4587	-0.7569		-0.8609	0.235	0.234		0.29	1	1		1	0.899	0.898		0.956	rat
LOC679840	10, 14, 18	PREDICTED: histone H4 replacement-like	XP_001054684	http://www.ncbi.nlm.nih.gov/entrez/query.fcgi?db=protein&cmd=search&term=XP_001054684	11	GRGKGGGK*GLGKGGA, GGGKGLGK*GGAKRHR, GLGKGGAK*RHRKVLR	KGGGK*GLGK*GGAK*R	2	698.905	5096		5310	5241	5096	5224	5348	5259	21.6828	22.2383	22.0515	22.0483	4.2		3.813	4.013	-0.7325		-0.706	-0.7482	0.362		0.305	0.342	1		1	1	0.984		0.951	0.975	rat
LOC679840	6, 10, 14	PREDICTED: histone H4 replacement-like	XP_001054684	http://www.ncbi.nlm.nih.gov/entrez/query.fcgi?db=protein&cmd=search&term=XP_001054684	11	--MSGRGK*GGGKGLG, GRGKGGGK*GLGKGGA, GGGKGLGK*GGAKRHR	K*GGGK*GLGK*	2	464.267	9293	9360	9562	9455	7507	10449	9556	9455	27.892	35.8595	32.9218	32.8238	3.014	2.796	2.75	2.916	0.6966	-0.9486	0.1177	0.2697	0.169	0.132	0.104	0.168	1	1	2	1	0.65	0.496	0.226	0.553	rat
LOC679840	6, 10, 14	PREDICTED: histone H4 replacement-like	XP_001054684	http://www.ncbi.nlm.nih.gov/entrez/query.fcgi?db=protein&cmd=search&term=XP_001054684	11	--MSGRGK*GGGKGLG, GRGKGGGK*GLGKGGA, GGGKGLGK*GGAKRHR	K*GGGK*GLGK*	2	464.267			9532		7507	10449	9556	9455	27.892	35.8595	32.9218	32.8238			2.703				-0.9712				0.039				1				0.191		rat
LOC679840	6, 10, 14	PREDICTED: histone H4 replacement-like	XP_001054684	http://www.ncbi.nlm.nih.gov/entrez/query.fcgi?db=protein&cmd=search&term=XP_001054684	11	--MSGRGK*GGGKGLG, GRGKGGGK*GLGKGGA, GGGKGLGK*GGAKRHR	K*GGGK*GLGK*GGAK	3	414.238			6720	6586	6509	6588	6719	6586	25.2752	25.8893	25.626	25.5613			3.857	4.107			0.2216	0.1756			0.296	0.292			1	1			0.922	0.939	rat
LOC679840	6, 10, 14, 18	PREDICTED: histone H4 replacement-like	XP_001054684	http://www.ncbi.nlm.nih.gov/entrez/query.fcgi?db=protein&cmd=search&term=XP_001054684	11	--MSGRGK*GGGKGLG, GRGKGGGK*GLGKGGA, GGGKGLGK*GGAKRHR, GLGKGGAK*RHRKVLR	K*GGGK*GLGK*GGAK*	2	641.859	10340	10388	10543	10454	10339	10388	10562	10474	35.3218	35.7497	35.5477	35.4183	3.711	4.117	4.538	3.563	-0.5253	-0.8519	-0.5877	-0.8979	0.235	0.288	0.267	0.215	1	1	1	1	0.889	0.963	0.97	0.834	rat
LOC679840	6, 10, 14, 18	PREDICTED: histone H4 replacement-like	XP_001054684	http://www.ncbi.nlm.nih.gov/entrez/query.fcgi?db=protein&cmd=search&term=XP_001054684	11	--MSGRGK*GGGKGLG, GRGKGGGK*GLGKGGA, GGGKGLGK*GGAKRHR, GLGKGGAK*RHRKVLR	K*GGGK*GLGK*GGAK*R	2	719.91			8005												4.997				-0.1604				0.424				1				1		rat
LOC679840	6, 10, 14, 18	PREDICTED: histone H4 replacement-like	XP_001054684	http://www.ncbi.nlm.nih.gov/entrez/query.fcgi?db=protein&cmd=search&term=XP_001054684	11	--MSGRGK*GGGKGLG, GRGKGGGK*GLGKGGA, GGGKGLGK*GGAKRHR, GLGKGGAK*RHRKVLR	K*GGGK*GLGK*GGAK*R	3	480.276	7762	7820	8006	7912	7836	7820	8042	7952	28.7257	29.1378	28.9752	28.9435	5.433	4.78	4.418	4.937	0.707	0.611	0.1746	0.1579	0.278	0.249	0.243	0.216	1	1	1	1	0.978	0.923	0.872	0.874	rat
LOC679840	6, 14, 18	PREDICTED: histone H4 replacement-like	XP_001054684	http://www.ncbi.nlm.nih.gov/entrez/query.fcgi?db=protein&cmd=search&term=XP_001054684	11	--MSGRGK*GGGKGLG, GGGKGLGK*GGAKRHR, GLGKGGAK*RHRKVLR	K*GGGKGLGK*GGAK*	2	620.854			7292												3.914				-0.7642				0.261				3				0.909		rat
LOC679840	6, 14, 18	PREDICTED: histone H4 replacement-like	XP_001054684	http://www.ncbi.nlm.nih.gov/entrez/query.fcgi?db=protein&cmd=search&term=XP_001054684	11	--MSGRGK*GGGKGLG, GGGKGLGK*GGAKRHR, GLGKGGAK*RHRKVLR	K*GGGKGLGK*GGAK*R	3	466.272	5116	5204	5349		5136	5204	5348	5259	21.6828	22.2383	22.0515	22.0483	4.082	4.321	4.239		0.1009	0.3758	0.0357		0.193	0.23	0.228		1	1	1		0.594	0.819	0.795		rat
LOC680097	479	PREDICTED: histone cluster 1, H2ae-like	XP_002725309	http://www.ncbi.nlm.nih.gov/entrez/query.fcgi?db=protein&cmd=search&term=XP_002725309	52	KKTESHHK*PKGK---	KTESHHK*PK	2	567.307	180	250	200	217	180	266	207	228	1.4313	1.8822	1.7466	1.7184	2.339	2.595	2.159	2.014	-0.5755	-0.8314	-0.7061	-0.6399	0.128	0.188	0.156	0.059	2	1	11	7	0.997	0.999	0.994	0.974	rat
LOC680097	479	PREDICTED: histone cluster 1, H2ae-like	XP_002725309	http://www.ncbi.nlm.nih.gov/entrez/query.fcgi?db=protein&cmd=search&term=XP_002725309	52	KKTESHHK*PKGK---	KTESHHK*PK	2	567.307		256			180	266	207	228	1.4313	1.8822	1.7466	1.7184		2.469				-0.834				0.091				2				0.996			rat
LOC680097	479	PREDICTED: histone cluster 1, H2ae-like	XP_002725309	http://www.ncbi.nlm.nih.gov/entrez/query.fcgi?db=protein&cmd=search&term=XP_002725309	52	KKTESHHK*PKGK---	KTESHHK*PK	3	378.54	174		197		174	266	207	228	1.4313	1.8822	1.7466	1.7184	2.363		2.121		-1.8793		-1.6465		0.195		0.034		1		40		1		0.972		rat
LOC680322	126	PREDICTED: histone cluster 1, H2ae-like	XP_001056658	http://www.ncbi.nlm.nih.gov/entrez/query.fcgi?db=protein&cmd=search&term=XP_001056658	14	KKTESHHK*VK-----	KTESHHK*VK	3	379.212	85	134		104	84	134	98	107	0.5808	0.9172	0.8899	0.8328	2.347	2.55		1.948	-1.8452	-1.508		-0.6864	0.171	0.137		0.07	6	9		7	0.974	0.963		0.657	rat
LOC684681	168	PREDICTED: histone cluster 1, H1c-like	XP_001071565	http://www.ncbi.nlm.nih.gov/entrez/query.fcgi?db=protein&cmd=search&term=XP_001071565	21	PAAAAVTK*KVAKSPK	KPAAAAVTK*K	2	513.819				2732												2.486				-0.7123				0.091				1				0.997	rat
LOC684681	168	PREDICTED: histone cluster 1, H1c-like	XP_001071565	http://www.ncbi.nlm.nih.gov/entrez/query.fcgi?db=protein&cmd=search&term=XP_001071565	21	PAAAAVTK*KVAKSPK	KPAAAAVTK*K	3	342.882	2713	2768		2756	2713	2765	2848	2751	14.5124	14.8048	14.7603	14.7398	2.995	2.725		2.381	-0.3256	-0.573		-0.0626	0.316	0.185		0.049	1	5		35	1	1		0.985	rat
LOC684681	17	PREDICTED: histone cluster 1, H1c-like	XP_001071565	http://www.ncbi.nlm.nih.gov/entrez/query.fcgi?db=protein&cmd=search&term=XP_001071565	21	AAAPPAEK*APAKKKA	PAAPAAAPPAEK*APAK	2	750.414	10449				10449	10491	10688	10579	35.5862	35.9622	35.8718	35.6857	2.32				-0.6778				0.317				2				0.59				rat
LOC684681	26	PREDICTED: histone cluster 1, H1c-like	XP_001071565	http://www.ncbi.nlm.nih.gov/entrez/query.fcgi?db=protein&cmd=search&term=XP_001071565	21	PAKKKAAK*KPAGMRR	AAK*KPAGMR	3	324.52	2615	2685	2746		2633	2685	2765	2688	14.3036	14.6494	14.5281	14.5642	2.003	1.842	2.123		0.2919	0.3557	0.2311		0.1	0.085	0.158		20	6	102		0.723	0.663	0.853		rat
LOC684681	26	PREDICTED: histone cluster 1, H1c-like	XP_001071565	http://www.ncbi.nlm.nih.gov/entrez/query.fcgi?db=protein&cmd=search&term=XP_001071565	21	PAKKKAAK*KPAGMRR	AAK*KPAGM#R	2	494.274	542				542	766	1196	2688	4.1732	5.8859	8.4255	14.5642	1.657				-0.557				0.014				313				0.183				rat
LOC684681	26	PREDICTED: histone cluster 1, H1c-like	XP_001071565	http://www.ncbi.nlm.nih.gov/entrez/query.fcgi?db=protein&cmd=search&term=XP_001071565	21	PAKKKAAK*KPAGMRR	KAAK*KPAGMR	2	550.324			2020												2.036				-0.2851				0.058				42				0.403		rat
LOC684681	26	PREDICTED: histone cluster 1, H1c-like	XP_001071565	http://www.ncbi.nlm.nih.gov/entrez/query.fcgi?db=protein&cmd=search&term=XP_001071565	21	PAKKKAAK*KPAGMRR	KAAK*KPAGMR	3	367.218	1919				1919	1963	2009	1901	12.2509	12.405	12.3311	12.2997	2.144				0.1496				0.018				6				0.553				rat
LOC684681	26	PREDICTED: histone cluster 1, H1c-like	XP_001071565	http://www.ncbi.nlm.nih.gov/entrez/query.fcgi?db=protein&cmd=search&term=XP_001071565	21	PAKKKAAK*KPAGMRR	KAAK*KPAGM#R	2	558.321				383	338	440	346	383	2.484	3.0003	2.8383	2.9195				2.14				-0.286				0.035				1				0.686	rat
H1D	§137	PREDICTED: histone cluster 1, H1d-like	M0R7B4	http://www.phosphosite.org/proteinAction.do?id=28075300&showAllSites=true	23	KKPAGSAK*KPKKATG	AKKPAGSAK*KPK	3	418.263	291	373	294	327	289	373	291	325	2.176	2.5705	2.4068	2.4298	2.833	3.359	2.931	3.095	-1.2445	-0.9619	-1.4864	-1.3547	0.164	0.31	0.206	0.28	13	1	13	1	0.978	1	0.993	1	rat
H1D	§137	PREDICTED: histone cluster 1, H1d-like	M0R7B4	http://www.phosphosite.org/proteinAction.do?id=28075300&showAllSites=true	23	KKPAGSAK*KPKKATG	KPAGSAK*KPK	2	527.324		416												2.174				-0.5707				0.154				1				0.947			rat
H1D	§137	PREDICTED: histone cluster 1, H1d-like	M0R7B4	http://www.phosphosite.org/proteinAction.do?id=28075300&showAllSites=true	23	KKPAGSAK*KPKKATG	KPAGSAK*KPK	3	351.885	304	403			308	403	323	349	2.2682	2.75	2.6594	2.5916	2.623	2.029			0.7789	0.5008			0.251	0.205			7	3			0.997	0.973			rat
H1D	§168	PREDICTED: histone cluster 1, H1d-like	M0R7B4	http://www.phosphosite.org/proteinAction.do?id=28075300&showAllSites=true	23	PGATAGAK*KVSKSPK	KPGATAGAK*K	2	485.788	826	856	744		826	911	796	4544	6.0154	6.7439	6.0022	20.0437	2.716	2.691	2.772		-0.8222	-1.0509	-1.0942		0.048	0.026	0.061		3	2	1		0.995	0.994	0.997		rat
H1D	§168	PREDICTED: histone cluster 1, H1d-like	M0R7B4	http://www.phosphosite.org/proteinAction.do?id=28075300&showAllSites=true	23	PGATAGAK*KVSKSPK	KPGATAGAK*K	2	485.788	727	950	858		826	911	796	4544	6.0154	6.7439	6.0022	20.0437	2.328	2.656	2.521		-1.0066	-0.7408	-0.8428		0.024	0.076	0.097		10	1	8		0.976	0.997	0.994		rat
H1D	§168	PREDICTED: histone cluster 1, H1d-like	M0R7B4	http://www.phosphosite.org/proteinAction.do?id=28075300&showAllSites=true	23	PGATAGAK*KVSKSPK	KPGATAGAK*K	3	324.194		882			801	882	817	3974	5.9965	6.6994	6.1321	18.5247		2.056				-0.2473				0.014				8				0.969			rat
MybBP1A	211	myb-binding protein 1A	O35821	http://www.phosphosite.org/proteinAction.do?id=23400&showAllSites=true	152	KVILSSPK*YLELFLL	VILSSPK*YLELFLLAR	2	952.566	32880				32880	32877	33303	33153	95.8325	95.8402	95.5692	95.6138	4.163				-0.1941				0.455				1				1				rat
MybBP1A	211	myb-binding protein 1A	O35821	http://www.phosphosite.org/proteinAction.do?id=23400&showAllSites=true	152	KVILSSPK*YLELFLL	VILSSPK*YLELFLLAR	3	635.38	32876	32858	33286	33143	32876	32877	33303	33153	95.7638	95.8402	95.5692	95.6138	4.8	5.278	4.85	5.118	0.1168	-0.1773	0.1246	0.2097	0.316	0.34	0.389	0.386	1	1	1	1	1	1	1	1	rat
NUCKS	§184	nuclear ubiquitous casein and cyclin-dependent kinases substrate	Q9EPJ0	http://www.phosphosite.org/proteinAction.do?id=21616&showAllSites=true	27	TVTPSPVK*GKGKVGR	ATVTPSPVK*GK	2	563.827		6287	6478	6357	6268	6287	6461	6364	24.6438	25.1015	24.9678	24.9272		1.948	2.18	2.279		-0.965	-0.839	-0.6695		0.139	0.077	0.175		5	48	2		0.806	0.621	0.954	rat
NUCKS	§188	nuclear ubiquitous casein and cyclin-dependent kinases substrate	Q9EPJ0	http://www.phosphosite.org/proteinAction.do?id=21616&showAllSites=true	27	SPVKGKGK*VGRPTAS	GK*VGRPTASK	2	521.804	2501	2567	2637	2537	2949	2987	3026	2537	15.3463	15.5007	15.2937	15.0659	2.413	2.619	2.509	2.581	-0.6309	-0.5705	-1.0241	-1.1383	0.207	0.238	0.128	0.204	1	1	1	1	0.985	0.994	0.966	0.989	rat
NUCKS	§196	nuclear ubiquitous casein and cyclin-dependent kinases substrate	Q9EPJ0	http://www.phosphosite.org/proteinAction.do?id=21616&showAllSites=true	27	VGRPTASK*TSKEKTP	VGRPTASK*TSK	2	587.333	2611				2611	2724	2785	2398	14.3036	14.7	14.585	13.7599	2.277				-0.4268				0.091				10				0.8				rat
NUCKS	§196	nuclear ubiquitous casein and cyclin-dependent kinases substrate	Q9EPJ0	http://www.phosphosite.org/proteinAction.do?id=21616&showAllSites=true	27	VGRPTASK*TSKEKTP	VGRPTASK*TSK	3	391.891	2617	2709	2788	2693	2612	2709	2785	2688	14.2479	14.7	14.585	14.5642	3.042	3.007	3.526	3.278	0.3869	0.6093	0.53	0.1364	0.235	0.18	0.209	0.249	1	1	1	1	0.999	0.997	0.999	1	rat
NUCKS	§35	nuclear ubiquitous casein and cyclin-dependent kinases substrate	Q9EPJ0	http://www.phosphosite.org/proteinAction.do?id=21616&showAllSites=true	27	RDSGPPAK*KIRSSPR	DSGPPAK*K	2	421.224		2541			2507	2541	2619	2522	13.9635	14.2469	14.1328	14.1229		1.748				-0.438				0.135				336				0.902			rat
RGD1305481	86	swi5-dependent recombination DNA repair protein 1 homolog	NP_001041321	http://www.ncbi.nlm.nih.gov/entrez/query.fcgi?db=protein&cmd=search&term=NP_001041321	29	QPFCSVVK*RIKVENE	ASSQPFCSVVK*R	2	704.356	12020	12131		12220	12020	12150	12261	12238	39.7888	40.1867	39.9252	39.9563	3.418	3.142		2.955	-1.0522	-1.3378		-1.6582	0.362	0.292		0.223	1	1		1	1	1		1	rat
RGD1563945	33, 36, 39	PREDICTED: similar to mKIAA0215 protein	XP_001056752	http://www.ncbi.nlm.nih.gov/entrez/query.fcgi?db=protein&cmd=search&term=XP_001056752	93	SMYRKKSK*NPKEHKK, RKKSKNPK*EHKKSAE, SKNPKEHK*KSAEVFR	SK*NPK*EHK*K	3	407.891		3288			3197	3288	3344	3248	16.2165	16.5819	16.5079	16.4718		2.084				-0.1481				0.083				3				0.814			rat
SET	23	protein SET	Q63945	http://www.phosphosite.org/proteinAction.do?id=23374&showAllSites=true	33	PRPVAAPK*LEDKSAS	KPRPVAAPK*LEDK	3	497.628		5927			5890	5927	6062	5966	23.6985	24.2048	23.9542	23.9147		2.613				-0.8069				0.19				99				0.953			rat
SET	23	protein SET	Q63945	http://www.phosphosite.org/proteinAction.do?id=23374&showAllSites=true	33	PRPVAAPK*LEDKSAS	PVAAPK*LEDK	2	555.314		9025			8974	9025	9220	9111	31.7463	32.257	32.0502	31.9127		2.448				-1.0546				0.213				1				0.525			rat
Smarca2	1004, 1006	probable global transcription activator SNF2L2	NP_001004446	http://www.ncbi.nlm.nih.gov/entrez/query.fcgi?db=protein&cmd=search&term=NP_001004446	182	DGSEKDKK*GKGGAKT, SEKDKKGK*GGAKTLM	K*GK*GGAK	2	365.216	3114	3174	3243	3146	3158	3206	3243	3166	16.0956	16.4134	16.3216	16.2201	1.882	2.066	1.816	1.951	0.1871	0.0898	0.2159	0.1665	0.002	0.005	0.006	0.003	1	1	1	1	0.54	0.677	0.502	0.594	rat
SON	§2075	SON DNA-binding protein isoform 1	NP_001163798	http://www.phosphosite.org/proteinAction.do?id=25160&showAllSites=true	266	KRLTDLDK*AQLLEIA	LTDLDK*AQLLEIAK	2	806.962		22565			22519	22565	22698	23494	67.215	67.3942	67.166	69.2492		3.548				-0.1758				0.278				1				0.998			rat
SON	§2075	SON DNA-binding protein isoform 1	NP_001163798	http://www.phosphosite.org/proteinAction.do?id=25160&showAllSites=true	266	KRLTDLDK*AQLLEIA	LTDLDK*AQLLEIAK	2	806.962		22584			22519	22565	22698	23494	67.215	67.3942	67.166	69.2492		3.331				-0.1758				0.254				1				0.996			rat
VCP	§8	transitional endoplasmic reticulum ATPase	P46462	http://www.phosphosite.org/proteinAction.do?id=6783758&showAllSites=true	89	MASGADSK*GDDLSTA	ASGADSK*GDDLSTAILK	2	845.928		15086			14980	15086	15222	15178	47.3968	47.8022	47.6277	47.5752		3.467				-1.9247				0.191				1				0.317			rat
GFAP	258	glial fibrillary acidic protein	P47819	http://www.phosphosite.org/proteinAction.do?id=1661602&showAllSites=true	50	TEEWYRSK*FADLTDV	SK*FADLTDVASR	2	676.346	17150				17150	17400	15243	17509	53.6017	53.9363	47.6825	53.6402	2.975				-0.7588				0.33				1				0.999				rat
Grxcr1	270	PREDICTED: glutaredoxin, cysteine rich 1-like	XP_001077572	http://www.ncbi.nlm.nih.gov/entrez/query.fcgi?db=protein&cmd=search&term=XP_001077572	32	NCFTDAFK*ALKCTAC	NCFTDAFK*ALK	4	339.921				1781			1871	1781			11.8889	11.9087				1.903				4.0877				0.069				379				0.179	rat
lamin A/C	§114	prelamin-A/C isoform C2	P48679	http://www.phosphosite.org/proteinAction.do?id=13775&showAllSites=true	74	SKVREEFK*ELKARNT	VREEFK*ELK	3	407.228			9939												3.955				1.7472				0.042				2				0.984		rat
lamin A/C	§311	prelamin-A/C isoform C2	P48679	http://www.phosphosite.org/proteinAction.do?id=13775&showAllSites=true	74	AQLSQLQK*QLAAKEA	IDSLSAQLSQLQK*QLAAK	3	662.041	25452	25399			25438	25399	25533	25531	74.8807	75.0398	74.6602	74.7443	4.077	4.734			-0.6217	-0.0189			0.302	0.406			1	1			1	1			rat
lamin A/C	§417	prelamin-A/C isoform C2	P48679	http://www.phosphosite.org/proteinAction.do?id=13775&showAllSites=true	74	QGGGSVTK*KRKLESS	ASSHSSQSQGGGSVTK*K	3	558.94	1979	2011	2058	1955	1979	2026	2051	1942	12.3736	12.6028	12.4528	12.4174	3.041	3.972	3.199	3.481	-1.2046	-0.9497	-0.7628	-1.0208	0.151	0.245	0.026	0.105	2	1	1	5	1	1	0.996	0.999	rat
lamin A/C	§417	prelamin-A/C isoform C2	P48679	http://www.phosphosite.org/proteinAction.do?id=13775&showAllSites=true	74	QGGGSVTK*KRKLESS	ASSHSSQSQGGGSVTK*K	3	558.94		2019			1979	2026	2051	1942	12.3736	12.6028	12.4528	12.4174		3.798				-0.9497				0.162				1				1			rat
Lamin B1	§271	lamin-B1	P70615	http://www.phosphosite.org/proteinAction.do?id=2158&showAllSites=true	67	LEQTYHAK*LENARLS	LYKEELEQTYHAK*LENAR	3	759.722	14819	14906	14998	15000	14819	14922	14991	14989	46.9618	47.4187	47.0283	47.0833	3.262	3.911	2.787	2.703	-1.2973	-0.7536	0.9814	-0.7958	0.234	0.36	0.112	0.034	1	1	1	3	0.997	1	0.937	0.741	rat
Lamin B1	§271	lamin-B1	P70615	http://www.phosphosite.org/proteinAction.do?id=2158&showAllSites=true	67	LEQTYHAK*LENARLS	LYKEELEQTYHAK*LENAR	4	570.043		14929			14812	14929	14991	14968	46.9618	47.4187	47.0283	47.0293		3.907				-0.4572				0.315				1				1			rat
Lamin B1	§483	lamin-B1	P70615	http://www.phosphosite.org/proteinAction.do?id=2158&showAllSites=true	67	GDTSVSYK*YTSRYVL	IGDTSVSYK*YTSR	2	759.875	11255				11255	11352	11463	11398	38.5863	38.1557	37.8728	37.8005	3.948				-0.7149				0.418				1				1				rat
MBP	§14	Golli-Mbp isoform 1	P02688	http://www.phosphosite.org/proteinAction.do?id=4586&showAllSites=true	22	PSQRHGSK*YLATAST	HGSK*YLATASTMDHAR	3	596.621	8880	8976	9146	9060	8890	8976	9157	9048	31.5235	32.0993	31.8875	31.752	6.401	5.723	4.864	5.405	-0.8449	-0.8863	-0.8371	-0.6296	0.479	0.447	0.451	0.507	1	1	1	1	1	1	1	1	rat
Stoml2	233	stomatin-like protein 2	NP_001026816	http://www.ncbi.nlm.nih.gov/entrez/query.fcgi?db=protein&cmd=search&term=NP_001026816	38	ILASEAEK*AEQINQA	QAQILASEAEK*AEQINQAAGEASAVLAK	3	961.168	27301	27242			27348	27249	27402	27358	79.9168	80.005	79.6218	79.7168	5.394	5.524			2.475	-0.2232			0.435	0.345			1	1			1	1			rat
Stoml2	233	stomatin-like protein 2	NP_001026816	http://www.ncbi.nlm.nih.gov/entrez/query.fcgi?db=protein&cmd=search&term=NP_001026816	38	ILASEAEK*AEQINQA	QAQILASEAEK*AEQINQAAGEASAVLAK	3	961.168	27348				27348	27249	27402	27358	79.9168	80.005	79.6218	79.7168	4.241				0.2543				0.23				2				0.999				rat
ACAT1	121	acetyl-CoA acetyltransferase, mitochondrial precursor	P17764	http://www.phosphosite.org/proteinAction.do?id=6784575&showAllSites=true	45	TPCTTVNK*VCASGMK	QATLGAGLPIATPCTTVNK*VCASGM#K	3	902.12				19375	19180	19227	19317	19375	58.4613	58.6798	58.3463	58.3817				2.293				-0.8329				0.051				3				0.609	rat
ACAT1	§227	acetyl-CoA acetyltransferase, mitochondrial precursor	P17764	http://www.phosphosite.org/proteinAction.do?id=6784575&showAllSites=true	45	KEAWDAGK*FANEITP	SKEAWDAGK*FANEITPITISVK	3	816.432	22830				22830	22839	22971	22990	67.9805	68.167	67.8705	67.9068	4.364				0.8561				0.328				1				1				rat
ACAT1	63	acetyl-CoA acetyltransferase, mitochondrial precursor	P17764	http://www.phosphosite.org/proteinAction.do?id=6784575&showAllSites=true	45	LASQPATK*LGTIAIQ	TPIGSFLGSLASQPATK*LGTIAIQGAIEK	3	971.21	33365				33365	33339	36180	34917	97.2507	97.2063	103.335	100.496	4.548				2.1606				0.407				1				1				rat
ACAT2	136	acetyl-CoA acetyltransferase, cytosolic	Q5XI22	http://www.phosphosite.org/proteinAction.do?id=2812810&showAllSites=true	41	AHLRSGVK*MGEVPLA	SGVK*M#GEVPLADSILCDGLTDAFHNYHM#GITAENVAK	4	1009.48	27171				27171	27144	30069	29940	79.4587	79.7207	86.7333	86.8153	3.981				0.1199				0.263				1				0.999				rat
CKB	242	creatine kinase B-type	P07335	http://www.phosphosite.org/proteinAction.do?id=23147&showAllSites=true	43	LRVISMQK*GGNMKEV	VISMQK*GGNMK	2	617.818	9192	9286	9479	9392	9205	9286	9472	9384	32.3425	32.8943	32.7015	32.6108	3.506	3.402	2.866	2.571	-1.231	-1.3508	-1.0633	-0.7531	0.33	0.353	0.383	0.246	1	1	1	1	1	1	0.999	0.993	rat
ECHS1	§101	enoyl-CoA hydratase, mitochondrial precursor	P14604	http://www.phosphosite.org/proteinAction.do?id=6785526&showAllSites=true	32	FAAGADIK*EMQNRTF	AFAAGADIK*EMQNR	2	782.383		14579			14455	14579	17133	17131	46.0157	46.465	52.6398	52.6497		2.519				0.2178				0.133				1				0.918			rat
ECHS1	§228	enoyl-CoA hydratase, mitochondrial precursor	P14604	http://www.phosphosite.org/proteinAction.do?id=6785526&showAllSites=true	32	EAIQCAEK*IANNSKI	IFPVETLVEEAIQCAEK*IANNSK	3	882.455	35558				35558			35022	103.351			100.78	4.477				-1.4273				0.405				1				1				rat
HADHSC	§81	hydroxyacyl-coenzyme A dehydrogenase, mitochondrial precursor	Q9WVK7	http://www.phosphosite.org/proteinAction.do?id=24979313&showAllSites=true	34	LKRMAKKK*FTENPKA	K*FTENPK	2	453.24	4858				4858	4931	5069	4983	19.7417	21.2385	21.2822	21.2422	2.063				-0.0184				0.115				20				0.981				rat
HADHA	§406	trifunctional enzyme subunit alpha, mitochondrial precursor	Q64428	http://www.phosphosite.org/proteinAction.do?id=6785471&showAllSites=true	83	RGQQQVFK*GLNDKVK	GQQQVFK*GLNDK	2	702.367	11976	12079			11976	12087	9577	12175	39.6212	40.0228	32.9732	39.7918	3.672	3.879			-0.347	-0.4831			0.358	0.377			1	1			1	1			rat
HADHA	440	trifunctional enzyme subunit alpha, mitochondrial precursor	Q64428	http://www.phosphosite.org/proteinAction.do?id=6785471&showAllSites=true	83	LDYKGFEK*ADMVIEA	GFEK*ADM#VIEAVFEDLAVK	3	723.698	35074				35074	35040	35697	35484	102.025	102.022	102.076	102.021	3.236				-2.082				0.021				1				0.527				rat
HADHA	§505	trifunctional enzyme subunit alpha, mitochondrial precursor	Q64428	http://www.phosphosite.org/proteinAction.do?id=6785471&showAllSites=true	83	HYFSPVDK*MQLLEII	VIGM#HYFSPVDK*MQLLEIITTDK	3	912.804		30731			30814	30731	33534	33594	89.6542	89.6183	96.2227	96.8415		2.755				-0.9956				0.11				1				0.871			rat
HADHA	§505	trifunctional enzyme subunit alpha, mitochondrial precursor	Q64428	http://www.phosphosite.org/proteinAction.do?id=6785471&showAllSites=true	83	HYFSPVDK*MQLLEII	VIGM#HYFSPVDK*M#QLLEIITTDK	3	918.136	28075	28081			28084	28081	28746	28911	82.0097	83.3682	83.1727	83.9862	4.67	4.952			-0.1853	-0.137			0.408	0.421			1	1			1	1			rat
HADHA	§505	trifunctional enzyme subunit alpha, mitochondrial precursor	Q64428	http://www.phosphosite.org/proteinAction.do?id=6785471&showAllSites=true	83	HYFSPVDK*MQLLEII	VIGM#HYFSPVDK*M#QLLEIITTDK	3	918.136	28040	28059			28084	28081	28746	28911	82.0097	83.3682	83.1727	83.9862	2.689	4.806			-0.1853	-0.137			0.021	0.441			2	1			0.67	1			rat
HADHA	531	trifunctional enzyme subunit alpha, mitochondrial precursor	Q64428	http://www.phosphosite.org/proteinAction.do?id=6785471&showAllSites=true	83	SAVAVGLK*QGKVIIV	DTTASAVAVGLK*QGK	2	744.407	13896	13990	14107	14083	13896	13977	13479	13456	44.538	44.9258	43.0772	43.109	4.413	3.682	3.34	2.978	-1.5004	-1.0925	-0.9748	-2.3729	0.346	0.333	0.153	0.133	1	1	1	1	1	0.999	0.989	0.779	rat
HADHA	§60	trifunctional enzyme subunit alpha, mitochondrial precursor	Q64428	http://www.phosphosite.org/proteinAction.do?id=6785471&showAllSites=true	83	RINSPNSK*VNTLNKE	INSPNSK*VNTLNK	2	735.899	9193	9287	9464	9396	9226	9287	9493	9405	32.4028	32.953	32.7565	32.664	4.426	4.573	4.547	4.475	-1.161	-0.7905	-0.8707	-1.2256	0.354	0.385	0.394	0.402	1	1	1	1	1	1	1	1	rat
HADHA	§644	trifunctional enzyme subunit alpha, mitochondrial precursor	Q64428	http://www.phosphosite.org/proteinAction.do?id=6785471&showAllSites=true	83	YIYQSGSK*NKNLNSE	GFYIYQSGSK*NK	2	717.357	13423	13535			13403	13515	12534	16522	42.2382	43.7242	40.6287	51.069	3.124	2.569			-1.1083	-0.6731			0.242	0.211			1	1			0.997	0.986			rat
ATASE	60	amidophosphoribosyltransferase precursor	P35433	http://www.phosphosite.org/proteinAction.do?id=6784481&showAllSites=true	57	SDGSSVPK*FRVHKGM	GQESAGIVTSDGSSVPK*FR	2	982.49		14916			14791	14916	15012	17383	46.9078	47.361	47.0833	53.3092		4.67				-0.3275				0.482				1				1			rat
Mogat2	175	2-acylglycerol O-acyltransferase 2	NP_001102906	http://www.ncbi.nlm.nih.gov/entrez/query.fcgi?db=protein&cmd=search&term=NP_001102906	39	ADHILSRK*GGGNLLA	K*GGGNLL	2	350.703	8820	8898											2.212	1.928			-0.5917	-0.3333			0.008	0.03			6	1			0.317	0.329			rat
P4ha1	510	prolyl 4-hydroxylase subunit alpha-1 precursor	NP_742059	http://www.ncbi.nlm.nih.gov/entrez/query.fcgi?db=protein&cmd=search&term=NP_742059	61	CPVLVGNK*WVSNKWL	HAACPVLVGNK*WVSNK	3	607.986	13859				13859	14166	14319	14254	45.032	45.424	45.2703	45.1767	3.332				-0.4314				0.223				1				0.999				rat
PDILT	90	protein disulfide-isomerase-like protein of the testis precursor	Q5XI02	http://www.phosphosite.org/proteinAction.do?id=5320701&showAllSites=true	68	AEIFGKGK*NGLGFGK	GK*NGLGFGK	3	307.171			6131	6061	4040		6125	6061	18.6107		24.1197	24.1293			2.195	2.184			-0.4058	-0.2622			0.033	0.096			4	15			0.684	0.805	rat
CNP	175	2,3-cyclic-nucleotide 3-phosphodiesterase	P13233	http://www.phosphosite.org/proteinAction.do?id=1321010&showAllSites=true	47	LSLDDLKK*LKPGLEK	EKNQWQLSLDDLKK*	3	596.316	19450				19450	19143	19212	19231	58.1388	58.4615	58.0725	58.1118	3.395				0.68				0.269				5				0.999				rat
DHTKD1	188	probable 2-oxoglutarate dehydrogenase E1 component DHKTD1, mitochondrial precursor	Q4KLP0	http://www.phosphosite.org/proteinAction.do?id=6784448&showAllSites=true	103	ATKFATVK*RYGGEGA	FATVK*R	2	382.227			6302		6121	6153	6302	6113	24.2768	24.734	24.603	24.288			1.737				-0.9234				0.033				45				0.924		rat
DPYS; GZMF; NDUFS1; PTPRA; WHSC1; ZNF261	489; 86; 7; 574; 398; 810	dihydropyrimidinase	Q63150; Q63637; Q66HF1; Q03348; XP_001058223; E9PTE5	http://www.phosphosite.org/proteinAction.do?id=24979205&showAllSites=true	57; 27; 79; 90; 139; 153	TCTPIPVK*RAPYKGE; TQQIIPVK*RAIPHPA; -MLRIPVK*RALIGLS; NRVIIPVK*RGEENTD; REEDIPVK*RRRRAKR; NLGKIPVK*RVISSVP	IPVK*R	2	327.719			5178		5785	5796	5178	5091	23.423	23.8158	21.5395	21.51			1.669				-0.3402				0.01				2				0.173		rat
PECI	§60	enoyl-CoA delta isomerase 2, mitochondrial	Q5XIC0	http://www.phosphosite.org/proteinAction.do?id=9433714&showAllSites=true	43	KDPGNEVK*LRLYALY	DPGNEVK*LR	2	535.285	8506				8506	7991	8716	8612	30.4073	29.5173	30.7132	30.6302	2.106				-2.0989				0.171				6				0.92				rat
PECI	§90	enoyl-CoA delta isomerase 2, mitochondrial	Q5XIC0	http://www.phosphosite.org/proteinAction.do?id=9433714&showAllSites=true	43	FDFVNKAK*WDAWNAL	AK*WDAWNALGSLPK	2	799.92	25461	25431		25570	25480	25431	25554	25552	74.9937	75.1512	74.7152	74.8008	3.992	4.077		3.428	0.0979	-0.2762		-0.587	0.345	0.377		0.347	1	1		1	0.999	1		0.999	rat
FASN	§1576	fatty acid synthase	P12785	http://www.phosphosite.org/proteinAction.do?id=28025773&showAllSites=true	273	DIMLATGK*LSPDAIP	DIM#LATGK*LSPDAIPGK	3	595.654	18562	18612			18571	18612	17994	17908	56.8738	57.1552	54.9	54.6705	2.926	3.678			0.2965	0.1951			0.208	0.253			38	3			0.981	0.999			rat
FASN	§1698	fatty acid synthase	P12785	http://www.phosphosite.org/proteinAction.do?id=28025773&showAllSites=true	273	TTVGSAEK*RAYLQAR	VFTTVGSAEK*R	2	618.833	9470	9535											2.8	2.44			-1.4714	-1.5991			0.202	0.119			1	1			1	0.997			rat
FASN	§1746	fatty acid synthase	P12785	http://www.phosphosite.org/proteinAction.do?id=28025773&showAllSites=true	273	LNSLAEEK*LQASVRC	GVDLVLNSLAEEK*LQASVR	3	695.051	27403	27322			27403	27312	27528	27442	80.2498	80.1723	79.9567	79.9482	4.247	2.883			-0.1771	-0.3259			0.332	0.279			1	1			1	0.999			rat
FASN	§298	fatty acid synthase	P12785	http://www.phosphosite.org/proteinAction.do?id=28025773&showAllSites=true	273	EAHGTGTK*VGDPQEL	SLYQPGGVAPESLEYIEAHGTGTK*VGDPQELNGITR	3	1275.97	22187	22197			22183	22197	22362	22381	66.3422	66.429	66.26	66.2828	2.841	3.257			-0.7217	-1.0913			0.183	0.266			1	1			0.969	0.995			rat
FASN	§298	fatty acid synthase	P12785	http://www.phosphosite.org/proteinAction.do?id=28025773&showAllSites=true	273	EAHGTGTK*VGDPQEL	SLYQPGGVAPESLEYIEAHGTGTK*VGDPQELNGITR	4	957.229	22174	22211	22355	22387	22225	22211	22362	22402	66.4517	66.5405	66.26	66.3397	4.187	3.948	3.494	3.569	1.2627	2.3986	0.1084	1.1061	0.236	0.149	0.16	0.121	1	1	11	1	0.997	0.954	0.983	0.983	rat
FASN	§673	fatty acid synthase	P12785	http://www.phosphosite.org/proteinAction.do?id=28025773&showAllSites=true	273	KQEGVFAK*EVRTGGL	QEGVFAK*EVR	2	602.82	12196	12292	12447										2.766	2.801	2.042		-0.0605	0.2118	0.0126		0.232	0.216	0.06		1	1	3		0.992	0.99	0.617		rat
GAPDH	§105	glyceraldehyde-3-phosphate dehydrogenase	P04797	http://www.phosphosite.org/proteinAction.do?id=23198&showAllSites=true	36	GVFTTMEK*AGAHLKG	WGDAGAEYVVESTGVFTTMEK*AGAHLK	3	966.132	28172				28172	28110			82.2355	82.346			5.117				-1.0654				0.406				1				1				rat
GAPDH	§105	glyceraldehyde-3-phosphate dehydrogenase	P04797	http://www.phosphosite.org/proteinAction.do?id=23198&showAllSites=true	36	GVFTTMEK*AGAHLKG	WGDAGAEYVVESTGVFTTM#EK*AGAHLK	3	971.464	22926	22956			22729	22796	23076	23074	67.7637	68.4535	68.1395	68.1352	7.361	5.54			-1.2372	-1.2901			0.509	0.437			1	1			1	1			rat
GAPDH	§105	glyceraldehyde-3-phosphate dehydrogenase	P04797	http://www.phosphosite.org/proteinAction.do?id=23198&showAllSites=true	36	GVFTTMEK*AGAHLKG	WGDAGAEYVVESTGVFTTM#EK*AGAHLK	3	971.464		22796			22729	22796	23076	23074	67.7637	68.4535	68.1395	68.1352		5.369				-0.3678				0.483				1				1			rat
GAPDH	§105	glyceraldehyde-3-phosphate dehydrogenase	P04797	http://www.phosphosite.org/proteinAction.do?id=23198&showAllSites=true	36	GVFTTMEK*AGAHLKG	WGDAGAEYVVESTGVFTTM#EK*AGAHLK	4	728.85		22964			22939	22964	21270	21184	68.3112	68.396	63.4332	63.1752		2.749				0.4119				0.075				79				0.718			rat
GAPDH; RGD1564688	§192; 192	glyceraldehyde-3-phosphate dehydrogenase	P04797; E9PTN6	http://www.phosphosite.org/proteinAction.do?id=23198&showAllSites=true	36; 36	TVDGPSGK*LWRDGRG; TVDGPSGK*LWRDGHG	TVDGPSGK*LWR	2	629.333	14354	14442	14554	14552	14413	14442	14613	14611	45.9033	46.3	46.0373	46.1007	3.434	2.687	2.723	3.099	-1.401	-1.304	-1.2173	-1.1728	0.29	0.172	0.183	0.336	2	2	4	2	0.999	0.98	0.979	0.999	rat
GAPDH; RGD1564688	§213; 213	glyceraldehyde-3-phosphate dehydrogenase	P04797; E9PTN6	http://www.phosphosite.org/proteinAction.do?id=23198&showAllSites=true	36; 36	PASTGAAK*AVGKVIP; PASTGAAK*AVGKVIP	GAAQNIIPASTGAAK*AVGK	2	883.992	13750	13838	13976	13932	13750	13851	13962	13918	44.2123	44.5975	44.336	44.2955	4.647	4.662	4.167	4.072	-0.6448	-0.728	-0.5905	-0.4484	0.404	0.459	0.424	0.491	1	1	1	1	1	1	1	1	rat
GAPDH; RGD1564688	§213; 213	glyceraldehyde-3-phosphate dehydrogenase	P04797; E9PTN6	http://www.phosphosite.org/proteinAction.do?id=23198&showAllSites=true	36; 36	PASTGAAK*AVGKVIP; PASTGAAK*AVGKVIP	GAAQNIIPASTGAAK*AVGK	3	589.663	13747	13799	13946	13891	13747	13851	13983	13939	44.2123	44.5975	44.3915	44.3485	4.887	4.586	3.793	3.972	0.3541	0.2851	0.4333	0.4741	0.332	0.362	0.243	0.34	1	1	1	1	0.997	1	0.93	1	rat
GAPDH; GAPDH-2	§217; 315	glyceraldehyde-3-phosphate dehydrogenase	P04797; Q9ESV6	http://www.phosphosite.org/proteinAction.do?id=23198&showAllSites=true	36; 47	GAAKAVGK*VIPELNG; GAAKAVGK*VIPELNG	AVGK*VIPELNGK	2	633.874	14846	14893			14833	14893	15054	15031	47.0168	47.4715	47.1927	47.192	2.588	2.693			-0.4944	-0.2126			0.079	0.146			3	2			0.899	0.949			rat
GSTP1	§103	glutathione S-transferase P	P04906	http://www.phosphosite.org/proteinAction.do?id=7116410&showAllSites=true	23	GVEDLRCK*YGTLIYT	CK*YGTLIYTNYENGKDDYVK	3	829.39	16780	16895			16765	16895	18750	17026	52.1345	52.4857	56.8688	52.3742	3.709	2.512			0.6651	1.7933			0.286	0.128			5	1			0.999	0.644			rat
C22orf28	§496	tRNA-splicing ligase RtcB homolog	Q6AYT3	http://www.phosphosite.org/proteinAction.do?id=6785228&showAllSites=true	55	GISKKAIK*LRPIAVI	AIK*LRPIAVIK	3	421.955	15514	15579	15750	15697	15547	15579	15768	15703	48.9292	49.2458	49.0638	48.9513	2.276	2.237	1.893	1.979	-0.046	-0.0713	0.1067	0.2507	0.217	0.218	0.116	0.007	1	1	1	6	0.992	0.991	0.852	0.423	rat
LOC687842	393	PREDICTED: Cytochrome P450 2C55-like	XP_001080324	http://www.ncbi.nlm.nih.gov/entrez/query.fcgi?db=protein&cmd=search&term=XP_001080324	53	LDENGNFK*KSDYFMP	EVFDPGHFLDENGNFK*K	3	678.99			19303		18088	19206	19303	19336	55.6287	58.6262	58.3463	58.3817			3.136				0.7013				0.12				224				0.661		rat
MYST3	§414	histone acetyltransferase MYST3	Q5TKR9	http://www.phosphosite.org/proteinAction.do?id=23410&showAllSites=true	223	GLIDGLTK*FFTPSPD	GLIDGLTK*FFTPSPDGR	3	621.66	30053	30034			30058	30034	30300	30192	87.468	87.5715	87.3525	87.4895	3.023	2.3			-0.8282	-0.3199			0.259	0.036			1	27			0.999	0.478			rat
MYST3	§602	histone acetyltransferase MYST3	Q5TKR9	http://www.phosphosite.org/proteinAction.do?id=23410&showAllSites=true	223	AKLFLDHK*TLYYDVE	LFLDHK*TLYYDVEPFLFYVLTQNDVK	3	1088.23	34690		35259	35090	34699	34620	35259	35106	101.078	100.914	100.933	101.006	3.767		2.84	3.601	-0.6187		-1.0843	-1.5658	0.255		0.176	0.175	1		3	1	0.999		0.906	0.967	rat
MYST3	§602	histone acetyltransferase MYST3	Q5TKR9	http://www.phosphosite.org/proteinAction.do?id=23410&showAllSites=true	223	AKLFLDHK*TLYYDVE	LFLDHK*TLYYDVEPFLFYVLTQNDVK	4	816.423				35092	34699	34620	35256	35092	101.078	100.914	100.933	101.006				5.332				-3.1795				0.294				1				0.995	rat
N-PAC	135	putative oxidoreductase GLYR1	Q5RKH0	http://www.phosphosite.org/proteinAction.do?id=9433647&showAllSites=true	60	KLSLSEGK*VKKNMGE	KLSLSEGK*VK	2	565.843	8155				8155	8181	8485	8365	29.5222	30.0108	30.1155	29.9938	2.08				-0.898				0.111				15				0.761				rat
Nat13	33	N-alpha-acetyltransferase 50, NatE catalytic subunit	NP_001099351	http://www.ncbi.nlm.nih.gov/entrez/query.fcgi?db=protein&cmd=search&term=NP_001099351	19	FPVSYNDK*FYKDVLE	LNQVIFPVSYNDK*FYK	2	1009.03	22990	23005		23195	22990	23028	23160	23179	68.5327	68.684	68.3585	68.421	4.509	4.35		3.934	-0.7949	-0.7711		-0.832	0.433	0.416		0.362	1	1		1	1	1		1	rat
Nat13	33	N-alpha-acetyltransferase 50, NatE catalytic subunit	NP_001099351	http://www.ncbi.nlm.nih.gov/entrez/query.fcgi?db=protein&cmd=search&term=NP_001099351	19	FPVSYNDK*FYKDVLE	LNQVIFPVSYNDK*FYK	3	673.019	22988	22993	23193		23023	22993	23181	23179	68.5327	68.6267	68.4135	68.421	4.661	4.27	2.729		-0.0933	-0.3596	-0.3962		0.367	0.342	0.138		1	1	1		1	1	0.974		rat
Nat13	33	N-alpha-acetyltransferase 50, NatE catalytic subunit	NP_001099351	http://www.ncbi.nlm.nih.gov/entrez/query.fcgi?db=protein&cmd=search&term=NP_001099351	19	FPVSYNDK*FYKDVLE	LNQVIFPVSYNDK*FYKDVLEVGELAK	3	1024.21	30798	30739	31060	30951	30798	30777	31098	30948	89.715	89.802	89.4965	89.5228	3.763	3.438	3.202	3.283	0.1538	-0.8831	0.427	0.0076	0.322	0.122	0.211	0.153	2	9	22	4	1	0.902	0.985	0.976	rat
Nat13	33	N-alpha-acetyltransferase 50, NatE catalytic subunit	NP_001099351	http://www.ncbi.nlm.nih.gov/entrez/query.fcgi?db=protein&cmd=search&term=NP_001099351	19	FPVSYNDK*FYKDVLE	LNQVIFPVSYNDK*FYKDVLEVGELAK	4	768.409	30839	30758			31675	30758	28536	28470	92.1395	89.802	82.6175	82.7805	4.25	4.233			1.8714	1.0412			0.374	0.422			1	1			1	1			rat
Nat13	33	N-alpha-acetyltransferase 50, NatE catalytic subunit	NP_001099351	http://www.ncbi.nlm.nih.gov/entrez/query.fcgi?db=protein&cmd=search&term=NP_001099351	19	FPVSYNDK*FYKDVLE	RLNQVIFPVSYNDK*FYKDVLEVGELAK	4	807.434	28891		28927		28840	28782	28927	28806	84.0708	84.1752	83.6153	83.6933	3.619		4.262		-0.3381		-0.3756		0.234		0.267		1		1		0.999		1		rat
Nat13	33	N-alpha-acetyltransferase 50, NatE catalytic subunit	NP_001099351	http://www.ncbi.nlm.nih.gov/entrez/query.fcgi?db=protein&cmd=search&term=NP_001099351	19	FPVSYNDK*FYKDVLE	RLNQVIFPVSYNDK*FYKDVLEVGELAK	4	807.434	28872				28840	28782	28927	28806	84.0708	84.1752	83.6153	83.6933	3.565				-0.194				0.171				2				0.996				rat
Nat13	33, 36	N-alpha-acetyltransferase 50, NatE catalytic subunit	NP_001099351	http://www.ncbi.nlm.nih.gov/entrez/query.fcgi?db=protein&cmd=search&term=NP_001099351	19	FPVSYNDK*FYKDVLE, SYNDKFYK*DVLEVGE	LNQVIFPVSYNDK*FYK*DVLEVGELAK	3	1038.21	33903	33869			33903	33864	34374	34245	98.8537	98.8033	98.5507	98.6695	4.319	5.037			-0.2154	0.0879			0.379	0.373			1	1			1	1			rat
Nat13	33, 36	N-alpha-acetyltransferase 50, NatE catalytic subunit	NP_001099351	http://www.ncbi.nlm.nih.gov/entrez/query.fcgi?db=protein&cmd=search&term=NP_001099351	19	FPVSYNDK*FYKDVLE, SYNDKFYK*DVLEVGE	LNQVIFPVSYNDK*FYK*DVLEVGELAK	3	1038.21		33851			33903	33864	34374	34245	98.8537	98.8033	98.5507	98.6695		3.302				0.0879				0.174				2				0.989			rat
Nat13	36	N-alpha-acetyltransferase 50, NatE catalytic subunit	NP_001099351	http://www.ncbi.nlm.nih.gov/entrez/query.fcgi?db=protein&cmd=search&term=NP_001099351	19	SYNDKFYK*DVLEVGE	FYK*DVLEVGELAK	2	776.917	22007	22050	22226	22269	22007	22083	19926	19924	66.0145	66.1545	59.9367	59.9035	3.969	3.695	4.351	3.423	0.2848	0.3575	-0.0038	0.4245	0.313	0.329	0.455	0.355	1	1	1	1	0.999	0.999	1	0.999	rat
Nat13	36	N-alpha-acetyltransferase 50, NatE catalytic subunit	NP_001099351	http://www.ncbi.nlm.nih.gov/entrez/query.fcgi?db=protein&cmd=search&term=NP_001099351	19	SYNDKFYK*DVLEVGE	RLNQVIFPVSYNDKFYK*DVLEVGELAK	4	807.434				28814												3.497				0.8207				0.094				2				0.975	rat
NSUN2	610	tRNA (cytosine-5-)-methyltransferase NSUN2	D4A3S8	http://www.phosphosite.org/proteinAction.do?id=28069918&showAllSites=true	88	KVINTGIK*VWCRNNS	VINTGIK*VWCR	2	694.379	17029	17143			17029	17106	17217	16711	52.8772	53.1537	52.8652	51.5547	3.403	2.7			-0.8766	-1.6483			0.331	0.322			1	1			0.999	0.998			rat
Pcbd2	159	PREDICTED: similar to dimerization cofactor of hepatocyte nuclear factor 1 (HNF1) from muscle	XP_002725277	http://www.ncbi.nlm.nih.gov/entrez/query.fcgi?db=protein&cmd=search&term=XP_002725277	18	GLSKRDVK*LAQFIEK	DVK*LAQFIEK	2	616.848	20078	20163			20062	20163	20262	19756	60.7888	61.1023	60.814	59.4705	2.458	2.317			0.1671	0.8055			0.108	0.053			1	1			0.922	0.837			rat
PGM3	350	phosphoacetylglucosamine mutase	NP_001102242	http://www.phosphosite.org/proteinAction.do?id=13259531&showAllSites=true	61	KVPVYCTK*TGVKHLH	VPVYCTK*TGVK	2	647.347	9769												2.955				-0.7883				0.303				1				0.998				rat
PPIA	§131	peptidyl-prolyl cis-trans isomerase A	P10111	http://www.phosphosite.org/proteinAction.do?id=2902900&showAllSites=true	18	GKHVVFGK*VKEGMSI	HVVFGK*VK	2	478.29	8078												1.769				0.3704				0.044				3				0.451				rat
PPIA	§28	peptidyl-prolyl cis-trans isomerase A	P10111	http://www.phosphosite.org/proteinAction.do?id=2902900&showAllSites=true	18	CFELFADK*VPKTAEN	VCFELFADK*VPK	2	747.887	23499	23510			23499	23511	23601	23662	69.7345	69.9597	69.4995	69.6977	3.735	3.448			-0.0063	0.4031			0.306	0.267			1	1			0.999	0.998			rat
PPIA	§44	peptidyl-prolyl cis-trans isomerase A	P10111	http://www.phosphosite.org/proteinAction.do?id=2902900&showAllSites=true	18	RALSTGEK*GFGYKGS	ALSTGEK*GFGYK	2	650.333		12096												2.857				0.0168				0.182				1				0.981			rat
RGD1306717	384	hypothetical protein LOC311257	NP_001101226	http://www.ncbi.nlm.nih.gov/entrez/query.fcgi?db=protein&cmd=search&term=NP_001101226	102	TGRSLSLK*LIQQLRQ	SLSLK*LIQQLR	2	670.917	23184	23188	23357	23353	23184	23217	23370	23347	69.0253	69.1917	68.9032	68.8672	3.158	3.162	3.138	3.034	0.1204	0.0704	0.0428	-0.0445	0.094	0.101	0.165	0.097	1	1	1	1	0.971	0.973	0.988	0.965	rat
NADKD1	§380	hypothetical protein LOC365699	Q1HCL7	http://www.phosphosite.org/proteinAction.do?id=24100&showAllSites=true	48	RQRCFSSK*VCVRSRC	CFSSK*VCVR	2	592.781			11280		11557	11625	11280	11692	38.4728	38.8407	37.3948	38.5557			2.249				-0.758				0.088				8				0.839		rat
Skiv2l2	61	superkiller viralicidic activity 2-like 2	NP_001029265	http://www.ncbi.nlm.nih.gov/entrez/query.fcgi?db=protein&cmd=search&term=NP_001029265	118	SEPASSGK*NKRDLDV	LQSEPASSGK*NK	2	644.331	3395	3475			3395	3439	4219	3394	16.6411	17.112	18.9957	16.8813	3.034	2.775			0.2334	-1.1746			0.275	0.19			3	2			0.994	0.985			rat
Sqrdl	173	sulfide quinone reductase-like	NP_001041378	http://www.ncbi.nlm.nih.gov/entrez/query.fcgi?db=protein&cmd=search&term=NP_001041378	50	IGSNYSVK*TVEKTWK	IGSNYSVK*TVEK	2	683.864			10414			10260	10414	10306		35.3642	35.0995	34.9728			3.496				-0.5537				0.38				1				1		rat
Sult6b1	86, 102, 107	PREDICTED: sulfotransferase family, cytosolic, 6B, member 1-like	XP_001063959	http://www.ncbi.nlm.nih.gov/entrez/query.fcgi?db=protein&cmd=search&term=XP_001063959	35	IFAVSKKK*YACPEFP, LECGDAEK*YQRMKRL, AEKYQRMK*RLPSPRI	K*YACPEFPVLECGDAEK*YQRM#K*	3	954.436		23000			23926	23000	24105	23074	70.8917	68.569	70.8407	68.1352		2.914				1.2744				0.081				332				0.159			rat
TALDO1	§258	transaldolase	Q9EQS0	http://www.phosphosite.org/proteinAction.do?id=23434&showAllSites=true	37	DFLTISPK*LLGELLK	ALAGCDFLTISPK*LLGELLK	3	734.413	34412	34371			34412	34368		34833	100.363	100.252		100.268	3.892	4.701			0.2741	0.613			0.345	0.416			1	1			1	1			rat
TALDO1	§286	transaldolase	Q9EQS0	http://www.phosphosite.org/proteinAction.do?id=23434&showAllSites=true	37	AQTSDLEK*IHLDEKA	AAQTSDLEK*IHLDEK	3	580.632	13075				13075	13158	13248	13225	42.4058	42.79	42.4762	42.5063	2.18				-0.5322				0.093				88				0.579				rat
TALDO1	314	transaldolase	Q9EQS0	http://www.phosphosite.org/proteinAction.do?id=23434&showAllSites=true	37	KLSDGIRK*FAADAIK	K*FAADAIK	2	453.258		10023			9940	10023	7790	7721	34.256	34.7768	28.3477	28.3765		2.259				-0.2243				0.064				92				0.959			rat
TOP2A	1196	DNA topoisomerase 2-alpha	P41516	http://www.phosphosite.org/proteinAction.do?id=27510121&showAllSites=true	173	GLPGKGVK*AKGKKAQ	KGVK*AK	2	336.724	6458	6494			6446	6494	9598	9489	25.1137	25.6248	33.0253	32.878	1.395	1.689			-0.0585	0.3208			0.019	0.016			18	46			0.144	0.232			rat
TPI1	160	triosephosphate isomerase	P48500	http://www.phosphosite.org/proteinAction.do?id=7223834&showAllSites=true	27	DNVKDWCK*VVLAYEP	DWCK*VVLAYEPVWAIGTGK	3	745.382		30944			30961	30944	33744	33594	90.0817	90.2242	96.8003	96.8415		3.645				0.7074				0.19				1				0.996			rat
TPI1	§194	triosephosphate isomerase	P48500	http://www.phosphosite.org/proteinAction.do?id=7223834&showAllSites=true	27	EKLRGWLK*CNVSEGV	GWLK*CNVSEGVAQCTR	3	636.302		16215			16114	16215	16314	15640	50.4148	50.788	50.4967	48.7888		2.947				4.0798				0.223				1				0.906			rat
DOCK7	§1940	dedicator of cytokinesis 7	NP_001178503	http://www.phosphosite.org/proteinAction.do?id=27408503&showAllSites=true	240	GELHEQFK*RKTILTT	AHGELHEQFK*R	2	697.352	5569	5667	5786		5569	5649	5768	5672	22.8103	23.4258	23.1805	23.1528	3.196	2.895	3.25		-0.4977	-1.2196	-1.0517		0.352	0.313	0.345		1	1	1		1	1	1		rat
DOCK7	§1940	dedicator of cytokinesis 7	NP_001178503	http://www.phosphosite.org/proteinAction.do?id=27408503&showAllSites=true	240	GELHEQFK*RKTILTT	AHGELHEQFK*R	3	465.237	5535	5651			5554	5651	5768	5693	22.8103	23.4258	23.1805	23.2072	2.321	1.937			-0.2854	-0.0335			0.065	0.045			1	1			0.995	0.985			rat
DOCK7	§1940	dedicator of cytokinesis 7	NP_001178503	http://www.phosphosite.org/proteinAction.do?id=27408503&showAllSites=true	240	GELHEQFK*RKTILTT	AHGELHEQFK*R	4	349.18		5631			5533	5631	5768	5693	22.7555	23.3683	23.1805	23.2072		1.707				0.1552				0.051				504				0.955			rat
GAPVD1	1285	PREDICTED: GTPase activating protein and VPS9 domains 1	XP_231161	http://www.phosphosite.org/proteinAction.do?id=24969&showAllSites=true	160	SVMNRIFK*LAFYPNQ	SVMNRIFK*	3	346.192				10595	10423	10554	10688	10595	35.532	36.1203	35.8718	35.7912				1.53				-3.5484				0.178				13				0.449	rat
RGD1565043	1012	PREDICTED: rCG43323-like isoform 2	XP_002725258	http://www.ncbi.nlm.nih.gov/entrez/query.fcgi?db=protein&cmd=search&term=XP_002725258	151	EGSISIYK*SSQGCKK	APHVPTICLGTEEGSISIYK*SSQGCK	3	954.465	19368				19368	19080	19170	19189	58.0303	58.2967	57.962	58.0018	2.72				-0.7037				0.135				113				0.796				rat
RAB33B	83	ras-related protein Rab-33B	NP_001102414	http://www.phosphosite.org/proteinAction.do?id=6787195&showAllSites=true	26	DIDGERIK*IQLWDTA	IK*IQLWDTAGQER	2	800.428	19594	19665			19594	19647	20220	20239	59.4567	59.7743	60.7105	60.7267	2.709	3.012			-2.9096	-3.2659			0.185	0.181			1	2			0.794	0.831			rat
PGK1	§75	phosphoglycerate kinase 1	P16617	http://www.phosphosite.org/proteinAction.do?id=2135017&showAllSites=true	45	DGVPMPDK*YSLEPVA	SVVLM#SHLGRPDGVPM#PDK*YSLEPVAAELK	4	828.177	19861				19861	19857	21354	19966	60.1183	60.3243	63.6582	60.0138	3.436				-0.7074				0.054				3				0.953				rat
DBI; RGD1559627	§51; 89	acyl-CoA-binding protein	P11030; XP_001080098	http://www.phosphosite.org/proteinAction.do?id=2834300&showAllSites=true	10; 14	RPGLLDLK*GKAKWDS; RPGLLDLK*GKAKWDA	QATVGDVNTDRPGLLDLK*GK	3	713.718	16158	16229	16386	16367	16198	16229	16419	16396	50.6402	51.0113	50.7702	50.7387	2.651	2.097	2.632	3.166	-0.3176	-0.5084	-0.7926	-0.7571	0.222	0.156	0.279	0.327	19	2	1	1	0.979	0.903	0.998	1	rat
DBI	§55	acyl-CoA-binding protein	P11030	http://www.phosphosite.org/proteinAction.do?id=2834300&showAllSites=true	10	LDLKGKAK*WDSWNKL	AK*WDSWNK	2	538.762	14420				14420	14565	14634	14632	46.0157	46.465	46.0928	46.1577	1.907				-0.7278				0.066				5				0.69				rat
ACAD9	298	acyl-CoA dehydrogenase family member 9, mitochondrial	B1WC61	http://www.phosphosite.org/proteinAction.do?id=25654200&showAllSites=true	69	GEVGGGFK*VAMNILN	VPVENVLGEVGGGFK*VAM#NILNSGR	3	872.127	32592	32599			32515	32599	31350		94.6222	94.7342	90.1752		3.572	3.844			0.5624	-0.1322			0.367	0.329			1	1			1	1			rat
Acadvl	331	very long-chain specific acyl-CoA dehydrogenase, mitochondrial precursor	NP_037023	http://www.ncbi.nlm.nih.gov/entrez/query.fcgi?db=protein&cmd=search&term=NP_037023	71	GEVGDGFK*VAVNILN	VPAENVLGEVGDGFK*VAVNILNNGR	3	875.133	34603				34603	34578	35172		100.804	100.807	100.706		4.578				0.9337				0.361				1				1				rat
ACOT2	344	acyl-coenzyme A thioesterase 2, mitochondrial	O55171	http://www.phosphosite.org/proteinAction.do?id=6785908&showAllSites=true	50	LQSPLVDK*KSFIPVE	DGLLDVVEALQSPLVDK*K	3	661.033	32387	32363			32368	32363		32649	94.1845	94.3098		94.2037	5.821	5.046			0.8298	0.3957			0.401	0.401			1	1			1	1			rat
AK3	§80	GTP:AMP phosphotransferase, mitochondrial	P29411	http://www.phosphosite.org/proteinAction.do?id=24981074&showAllSites=true	25	RLALHELK*NLTQCSW	LALHELK*NLTQCSWLLDGFPR	3	851.781	28936	28809	28990	28882	28903	28803	28990	28890	84.2402	84.232	83.8393	83.9282	2.787	4.415	3.593	2.998	0.3944	0.152	0.0474	-0.3129	0.105	0.315	0.297	0.183	1	1	1	1	0.938	1	1	0.991	rat
Aldh4a1	401	delta-1-pyrroline-5-carboxylate dehydrogenase, mitochondrial	NP_001128170	http://www.ncbi.nlm.nih.gov/entrez/query.fcgi?db=protein&cmd=search&term=NP_001128170	62	KAFARIKK*WLEHARS	K*WLEHAR	3	327.847	7713				7713	7777	7937	7847	28.3815	28.9808	28.7148	28.6875	2.188				-0.076				0.059				7				0.993				rat
Aldh4a1	92	delta-1-pyrroline-5-carboxylate dehydrogenase, mitochondrial	NP_001128170	http://www.ncbi.nlm.nih.gov/entrez/query.fcgi?db=protein&cmd=search&term=NP_001128170	62	NHGHKVAK*FCYADKA	VAK*FCYADK	2	572.279	10787	10919	11069	11007	10787	10932	11043	10999	36.5223	37.0725	36.791	36.7655	2.009	2.493	2.045	2.237	-0.4845	-0.4539	-0.0368	-0.6279	0.088	0.191	0.199	0.179	3	1	5	1	0.797	0.987	0.901	0.972	rat
ALDOA	111	fructose-bisphosphate aldolase A	P05065	http://www.phosphosite.org/proteinAction.do?id=23143&showAllSites=true	39	VVGIKVDK*GVVPLAG	VDK*GVVPLAGTNGETTTQGLDGLSER	3	886.119	18535	18603	18744	18725	18550	18603	18750	18727	56.8187	57.0987	56.8688	56.7937	4.021	4.048	3.556	3.824	-0.5196	-0.3137	0.5623	-0.1108	0.483	0.421	0.313	0.32	1	1	17	1	1	1	0.999	1	rat
ALDOA; ALDOC	§147; §147	fructose-bisphosphate aldolase A	P05065; P09117	http://www.phosphosite.org/proteinAction.do?id=23143&showAllSites=true	39; 39	KDGADFAK*WRCVLKI; KDGADFAK*WRCVLKI	DGADFAK*WR	2	554.264	15846	15934	16045		15846	15930	16041	16039	49.6425	50.0768	49.7783	49.8133	3.097	3.021	2.73		-0.2394	-0.2809	-0.0642		0.271	0.216	0.268		1	1	1		0.998	0.995	0.759		rat
ALDOA	§42	fructose-bisphosphate aldolase A	P05065	http://www.phosphosite.org/proteinAction.do?id=23143&showAllSites=true	39	ESTGSIAK*RLQSIGT	GILAADESTGSIAK*R	2	765.91	12798	12852	12990	12970	12775	12852	12975	12952	41.6422	42.0168	41.772	41.8013	4.633	4.715	4.145	3.054	-0.6232	-0.7454	-0.9642	-0.6938	0.492	0.519	0.376	0.219	1	1	1	1	1	1	1	1	rat
Atic	331	bifunctional purine biosynthesis protein PURH	NP_112276	http://www.ncbi.nlm.nih.gov/entrez/query.fcgi?db=protein&cmd=search&term=NP_112276	64	VCDVPTAK*IISREVS	M#SSFGDFVALSDVCDVPTAK*IISR	3	891.768		27080			27118	27080	29040	28932	79.4022	79.4955	83.949	84.0408		3.412				0.625				0.222				2				0.995			rat
ATP5B	§133	ATP synthase subunit beta, mitochondrial precursor	P10719	http://www.phosphosite.org/proteinAction.do?id=6784146&showAllSites=true	56	LDSGAPIK*IPVGPET	VLDSGAPIK*IPVGPETLGR	2	981.057	21426	21446			21258	21432	21606	21583	64.3645	64.4493	64.3088	64.2213	3.52	3.35			0.1264	-0.7904			0.368	0.368			1	1			0.999	0.999			rat
ATP5B	§133	ATP synthase subunit beta, mitochondrial precursor	P10719	http://www.phosphosite.org/proteinAction.do?id=6784146&showAllSites=true	56	LDSGAPIK*IPVGPET	VLDSGAPIK*IPVGPETLGR	2	981.057	21258	21278			21258	21432	21606	21583	64.3645	64.4493	64.3088	64.2213	2.17	2.282			0.0841	-0.7497			0.158	0.22			5	6			0.795	0.945			rat
ATP5B	§133	ATP synthase subunit beta, mitochondrial precursor	P10719	http://www.phosphosite.org/proteinAction.do?id=6784146&showAllSites=true	56	LDSGAPIK*IPVGPET	VLDSGAPIK*IPVGPETLGR	3	654.374	21370	21394		21559	21385	21394	21606	21604	64.2563	64.4493	64.3088	64.274	3.829	4.425		3.018	0.2702	-0.1357		0.0917	0.21	0.23		0.199	1	1		1	0.999	1		0.995	rat
ATP5B	§259	ATP synthase subunit beta, mitochondrial precursor	P10719	http://www.phosphosite.org/proteinAction.do?id=6784146&showAllSites=true	56	ESGVINLK*DATSKVA	EGNDLYHEMIESGVINLK*DATSK	3	869.087	26599	26552			26599	26577	26709	26686	78.7772	78.1967	77.793	77.8982	5.356	4.401			-0.7709	-2.0315			0.335	0.308			1	1			1	0.999			rat
ATP5B	§259	ATP synthase subunit beta, mitochondrial precursor	P10719	http://www.phosphosite.org/proteinAction.do?id=6784146&showAllSites=true	56	ESGVINLK*DATSKVA	EGNDLYHEM#IESGVINLK*DATSK	3	874.418		20086			19999	20086	20157	20176	60.6183	60.9353	60.5458	60.563		4.556				-1.1632				0.207				1				0.998			rat
ATP5B	519	ATP synthase subunit beta, mitochondrial precursor	P10719	http://www.phosphosite.org/proteinAction.do?id=6784146&showAllSites=true	56	PIEEAVAK*ADKLAEE	GFQQILAGDYDHLPEQAFYM#VGPIEEAVAK*ADK	3	1236.93	30328				30328	30294			88.3288	88.4333			3.585				-2.5424				0.091				1				0.528				rat
ATP5B	519	ATP synthase subunit beta, mitochondrial precursor	P10719	http://www.phosphosite.org/proteinAction.do?id=6784146&showAllSites=true	56	PIEEAVAK*ADKLAEE	GFQQILAGDYDHLPEQAFYM#VGPIEEAVAK*ADK	4	927.953	30338	30333			30406	30294			88.3892	88.4333			4.427	3.852			0.3089	-0.5113			0.324	0.287			1	1			1	1			rat
ATP5B	519	ATP synthase subunit beta, mitochondrial precursor	P10719	http://www.phosphosite.org/proteinAction.do?id=6784146&showAllSites=true	56	PIEEAVAK*ADKLAEE	GFQQILAGDYDHLPEQAFYM#VGPIEEAVAK*ADK	4	927.953	30406	30248			30406	30294			88.3892	88.4333			4.062	3.634			0.4955	-0.5113			0.18	0.176			2	1			0.997	0.998			rat
ATP5B	519	ATP synthase subunit beta, mitochondrial precursor	P10719	http://www.phosphosite.org/proteinAction.do?id=6784146&showAllSites=true	56	PIEEAVAK*ADKLAEE	GFQQILAGDYDHLPEQAFYM#VGPIEEAVAK*ADK	4	927.953	30304				30406	30294			88.3892	88.4333			3.88				0.7697				0.086				1				0.983				rat
ATP5B	§522	ATP synthase subunit beta, mitochondrial precursor	P10719	http://www.phosphosite.org/proteinAction.do?id=6784146&showAllSites=true	56	EAVAKADK*LAEEHGS	ADK*LAEEHGS	2	549.757	5430	5491	5686	5594	5430	5523	5684	5612	22.538	23.0737	22.9557	22.982	2.828	2.204	2.744	2.457	-0.7188	-0.9045	-0.5732	-0.7288	0.254	0.081	0.283	0.195	1	1	1	1	0.997	0.882	0.997	0.984	rat
ATP5F1	§154	ATP synthase subunit b, mitochondrial precursor	P19511	http://www.phosphosite.org/proteinAction.do?id=6785874&showAllSites=true	29	QDAINREK*AQQALVQ	EK*AQQALVQK	2	592.835	6287	6332			6289	6332	6482		24.6938	25.1515	25.0188		2.961	3.043			-1.191	-1.1302			0.134	0.163			1	1			0.987	0.993			rat
ATP5F1	§233	ATP synthase subunit b, mitochondrial precursor	P19511	http://www.phosphosite.org/proteinAction.do?id=6785874&showAllSites=true	29	SISAQQEK*ETIAKCI	HVIQSISAQQEK*ETIAK	3	651.353		11620												4.465				-1.1112				0.383				1				1			rat
ATP5H	§117	ATP synthase subunit d, mitochondrial	P31399	http://www.phosphosite.org/proteinAction.do?id=7116422&showAllSites=true	19	ARVREYEK*QLEKIKN	VREYEK*QLEK	3	455.245	6910				6910	6959	7097	7029	26.2987	26.8575	26.5788	26.6077	3.188				-0.5523				0.066				11				0.945				rat
ATP5O	§60	ATP synthase subunit O, mitochondrial precursor	Q06647	http://www.phosphosite.org/proteinAction.do?id=6784388&showAllSites=true	23	KRLDQVEK*ELLRVGQ	LDQVEK*ELLR	2	642.861	16836		17060		16836	15951	17049	16060	52.3668	50.1287	52.4198	49.8658	3.506		2.494		0.0456		-0.2712		0.264		0.189		1		2		0.999		0.967		rat
ATP5O	§60	ATP synthase subunit O, mitochondrial precursor	Q06647	http://www.phosphosite.org/proteinAction.do?id=6784388&showAllSites=true	23	KRLDQVEK*ELLRVGQ	RLDQVEK*ELLR	3	480.944	16089	16180			16093	16180	13773	13708	50.3583	50.788	43.8507	43.7612	3.687	3.964			1.2295	0.9227			0.138	0.133			2	1			0.995	0.998			rat
Atpaf1	127	ATP synthase mitochondrial F1 complex assembly factor 1	NP_001101429	http://www.ncbi.nlm.nih.gov/entrez/query.fcgi?db=protein&cmd=search&term=NP_001101429	39	EKRSEFRK*QPVGHSK	K*QPVGHSK	2	461.759				4877	4332	5502	5327	4877	19.3523	23.0182	21.9993	19.9623				1.776				-2.1194				0.006				793				0.808	rat
Cox4nb	5	neighbor of COX4	NP_001012165	http://www.ncbi.nlm.nih.gov/entrez/query.fcgi?db=protein&cmd=search&term=NP_001012165	23	---MPGVK*LTTQAYC	PGVK*LTTQAYCK	2	704.369	11087		11313		11087	11163	14046	14023	37.2353	37.673	44.5492	44.562	3.58		3.197		-0.3916		-4.3285		0.451		0.428		1		1		0.992		0.697		rat
CS	§393	citrate synthase, mitochondrial precursor	Q8VHF5	http://www.phosphosite.org/proteinAction.do?id=6784455&showAllSites=true	52	NILLEQGK*AKNPWPN	IVPNILLEQGK*AK	3	488.964	17832	17886	18052	17983	17836	17886	18015	17992	54.9772	55.1918	54.9552	54.894	3.606	2.855	2.555	2.674	0.3624	-0.3168	-0.0697	-0.2281	0.211	0.069	0.138	0.118	1	8	2	1	0.999	0.88	0.964	0.967	rat
DLD	§132	dihydrolipoyl dehydrogenase, mitochondrial precursor	Q6P6R2	http://www.phosphosite.org/proteinAction.do?id=6783282&showAllSites=true	54	EQKRSAVK*ALTGGIA	SAVK*ALTGGIAHLFK	3	518.972	23471	23480	23598	23637	23471	23490	21186	21205	69.68	69.9055	63.2135	63.2312	4.027	3.385	3.178	3.48	-0.2812	-0.4928	-0.2284	0.0352	0.377	0.324	0.314	0.326	1	1	1	1	1	1	1	1	rat
DLD	§143	dihydrolipoyl dehydrogenase, mitochondrial precursor	Q6P6R2	http://www.phosphosite.org/proteinAction.do?id=6783282&showAllSites=true	54	GGIAHLFK*QNKVVHV	ALTGGIAHLFK*QNK	2	770.436	17341	17427		17518	17353	17427	17511	17530	53.7098	54.044	53.6395	53.6933	4.224	4.387		4.297	-0.4942	-0.8111		-0.8137	0.341	0.363		0.369	1	1		1	1	1		1	rat
DLD	§143	dihydrolipoyl dehydrogenase, mitochondrial precursor	Q6P6R2	http://www.phosphosite.org/proteinAction.do?id=6783282&showAllSites=true	54	GGIAHLFK*QNKVVHV	ALTGGIAHLFK*QNK	3	513.96	17334	17408			17353	17408	17511	17530	53.7098	54.044	53.6395	53.6933	1.755	1.593			-0.3643	-0.4598			0.171	0.084			2	2			0.878	0.523			rat
DLD	§143	dihydrolipoyl dehydrogenase, mitochondrial precursor	Q6P6R2	http://www.phosphosite.org/proteinAction.do?id=6783282&showAllSites=true	54	GGIAHLFK*QNKVVHV	TGGIAHLFK*QNK	2	678.375	17358		17524		17358	17442	17532	17530	53.7098	54.044	53.694	53.6933	2.445		2.465		0.1532		-0.577		0.199		0.156		4		2		0.201		0.239		rat
DLD	§267	dihydrolipoyl dehydrogenase, mitochondrial precursor	Q6P6R2	http://www.phosphosite.org/proteinAction.do?id=6783282&showAllSites=true	54	NFQRILQK*QGFKFKL	ILQK*QGFK	2	502.3	9858	9968			9877	9968	10142	10075	34.0938	34.6698	34.4295	34.3755	3.259	3.147			-0.3064	-0.3721			0.149	0.067			1	1			0.994	0.979			rat
DLD	§277	dihydrolipoyl dehydrogenase, mitochondrial precursor	Q6P6R2	http://www.phosphosite.org/proteinAction.do?id=6783282&showAllSites=true	54	FKFKLNTK*VTGATKK	LNTK*VTGATK	2	537.811	6000	6050	6214	6119	5995	6050	8084	7973	23.9663	24.472	29.077	28.993	2.054	2.662	2.433	2.575	-1.1401	-1.2499	-0.833	-0.8711	0.047	0.031	0.028	0.05	8	3	7	3	0.631	0.883	0.77	0.889	rat
FH	§289	fumarate hydratase, mitochondrial precursor	P14408	http://www.phosphosite.org/proteinAction.do?id=6784234&showAllSites=true	54	TRIGFAEK*VAAKVAA	IGFAEK*VAAK	2	538.311	13037				13037	13116	13542	13519	42.2933	42.6795	43.2475	43.2803	3.08				-0.8254				0.132				1				0.99				rat
FH	§63	fumarate hydratase, mitochondrial precursor	P14408	http://www.phosphosite.org/proteinAction.do?id=6784234&showAllSites=true	54	ELKVPTDK*YYGAQTV	VPTDK*YYGAQTVR	2	770.394	10998	11129			10969	11129	11211	11146	36.9628	38.523	37.2333	37.16	4.214	3.917			-1.4532	-1.6604			0.47	0.47			1	1			1	1			rat
FH	§91	fumarate hydratase, mitochondrial precursor	P14408	http://www.phosphosite.org/proteinAction.do?id=6784234&showAllSites=true	54	RMPIPVIK*AFGILKR	MPIPVIK*AFGILK	2	734.952	30349	30291			30349	30294	30552	30465	88.3288	88.4333	88.0285	88.2198	2.91	3.025			0.0045	-0.2719			0.169	0.278			1	1			0.977	0.995			rat
FH	§91	fumarate hydratase, mitochondrial precursor	P14408	http://www.phosphosite.org/proteinAction.do?id=6784234&showAllSites=true	54	RMPIPVIK*AFGILKR	M#PIPVIK*AFGILK	2	742.949	27515	27430			27515	27480	27654	27568	80.4177	80.6267	80.2862	80.2937	2.095	2.445			0.3246	0.2006			0.031	0.101			3	2			0.491	0.846			rat
GATM	356	glycine amidinotransferase, mitochondrial precursor	P50442	http://www.phosphosite.org/proteinAction.do?id=29550844&showAllSites=true	48	HPLWMSSK*WLSMNVL	AGWTIVTPPTPVIPDDHPLWM#SSK*	3	901.788		23636			23086	23636	23223	23242	68.6997	70.5162	68.5235	68.5937		2.739				4.1246				0.045				7				0.475			rat
GLUD1	187	glutamate dehydrogenase 1, mitochondrial precursor	P10860	http://www.phosphosite.org/proteinAction.do?id=23219&showAllSites=true	61	GGAKAGVK*INPKNYT	AGVK*INPK	2	434.766			6208		5995	6027	6208	6113	23.9663	24.4173	24.3355	24.288			2.054				-0.2735				0.142				1				0.904		rat
GLUD1	§415	glutamate dehydrogenase 1, mitochondrial precursor	P10860	http://www.phosphosite.org/proteinAction.do?id=23219&showAllSites=true	61	PTTPEADK*IFLERNI	IIAEGANGPTTPEADK*IFLER	3	762.066	20373			20574	21343	20424	21501	20574	64.1477	61.8048	64.0397	61.8087	3.623			2.824	-0.8497			1.1961	0.39			0.254	1			2	1			0.987	rat
GLUD1	§457	glutamate dehydrogenase 1, mitochondrial precursor	P10860	http://www.phosphosite.org/proteinAction.do?id=23219&showAllSites=true	61	SYGRLTFK*YERDSNY	LTFK*YER	2	499.769	13116		13331	13316									1.956		1.78	2.116	-0.2863		-0.073	0.1594	0.136		0.032	0.146	2		1	1	0.861		0.55	0.937	rat
GLUD1	§503	glutamate dehydrogenase 1, mitochondrial precursor	P10860	http://www.phosphosite.org/proteinAction.do?id=23219&showAllSites=true	61	RISGASEK*DIVHSGL	ISGASEK*DIVHSGLAY	2	844.928	16720				16720	16791	16881	16900	51.9672	52.3198	51.9743	52.0442	2.997				-0.6469				0.416				1				0.959				rat
GLUD1	§503	glutamate dehydrogenase 1, mitochondrial precursor	P10860	http://www.phosphosite.org/proteinAction.do?id=23219&showAllSites=true	61	RISGASEK*DIVHSGL	ISGASEK*DIVHSGLAYTMER	3	736.032	18532	18641	18715		18550	18681	18715	18748	56.8187	57.266	56.8688	56.8495	4.022	5.262	4.03		-0.4241	-0.7283	-0.6154		0.251	0.433	0.34		1	1	1		1	1	1		rat
GLUD1	§503	glutamate dehydrogenase 1, mitochondrial precursor	P10860	http://www.phosphosite.org/proteinAction.do?id=23219&showAllSites=true	61	RISGASEK*DIVHSGL	ISGASEK*DIVHSGLAYTM#ER	3	741.363	16431	16526	16698	16670	16492	16526	16650	16669	51.4223	51.7808	51.3705	51.4472	4.28	4.8	2.706	3.716	-0.4542	-0.6032	-0.9749	-0.7175	0.31	0.472	0.142	0.3	1	1	1	1	1	1	0.967	1	rat
GLUD1	§503	glutamate dehydrogenase 1, mitochondrial precursor	P10860	http://www.phosphosite.org/proteinAction.do?id=23219&showAllSites=true	61	RISGASEK*DIVHSGL	ISGASEK*DIVHSGLAYTM#ER	3	741.363				16745	16492	16526	16650	16669	51.4223	51.7808	51.3705	51.4472				2.829				-0.785				0.288				1				0.999	rat
GLUD1	§527	glutamate dehydrogenase 1, mitochondrial precursor	P10860	http://www.phosphosite.org/proteinAction.do?id=23219&showAllSites=true	61	QIMRTAMK*YNLGLDL	TAMK*YNLGLDLR	2	718.882			20245	20269	18865	18954	20245	19063	57.65	57.975	60.764	57.6762			2.701	2.735			1.1377	2.2123			0.007	0.224			1	1			0.672	0.919	rat
GLUD1	§545	glutamate dehydrogenase 1, mitochondrial precursor	P10860	http://www.phosphosite.org/proteinAction.do?id=23219&showAllSites=true	61	AYVNAIEK*VFKVYNE	TAAYVNAIEK*VFK	2	748.411		25185			25186	25185	27003	26938	74.2063	74.423	78.5707	78.562		3.944				-0.4797				0.32				1				1			rat
GLUD1	§84	glutamate dehydrogenase 1, mitochondrial precursor	P10860	http://www.phosphosite.org/proteinAction.do?id=23219&showAllSites=true	61	GASIVEDK*LVEDLKT	GASIVEDK*LVEDLK	2	779.422	22497	22536			22497	22524	22677	22696	67.1608	67.34	67.1112	67.137	3.747	3.776			-0.4518	-0.5314			0.347	0.322			1	1			1	0.999			rat
GLUD1	§90	glutamate dehydrogenase 1, mitochondrial precursor	P10860	http://www.phosphosite.org/proteinAction.do?id=23219&showAllSites=true	61	DKLVEDLK*TRENEEQ	LVEDLK*TR	2	508.293	9690	9758	9942	9851									2.715	2.644	2.69	2.651	-0.4759	-0.8048	-0.4178	-0.2869	0.147	0.124	0.135	0.205	1	1	2	1	0.982	0.983	0.972	0.99	rat
GOT2; LOC680224	§363; 265	aspartate aminotransferase, mitochondrial	P00507; XP_001056183	http://www.phosphosite.org/proteinAction.do?id=6783189&showAllSites=true	47; 37	TQLVSNLK*KEGSSHN; TQLVSNLK*KEGSSHN	TQLVSNLK*K	2	536.822	10279	10367		10441									2.151	2.139		1.907	-0.4173	-0.2737		-0.2094	0.106	0.075		0.023	1	1		3	0.991	0.987		0.937	rat
GOT2; LOC680224	§404; 306	aspartate aminotransferase, mitochondrial	P00507; XP_001056183	http://www.phosphosite.org/proteinAction.do?id=6783189&showAllSites=true	47; 37	EFSVYMTK*DGRISVA; EFSVYMTK*DGRISMA	EFSVYMTK*DGR	2	687.822	15353	15441	15567	15563	15358	17631	15579	15563	48.4118	54.5368	48.571	48.5673	3.49	2.923	2.736	3.027	-0.0739	-0.6872	-0.0608	-0.7723	0.323	0.263	0.334	0.29	1	1	1	1	0.999	0.997	0.997	0.998	rat
GOT2	52	aspartate aminotransferase, mitochondrial	P00507	http://www.phosphosite.org/proteinAction.do?id=6783189&showAllSites=true	47	LGVTEAFK*RDTNSKK	SSWWTHVEM#GPPDPILGVTEAFK*R	3	933.458	28045	27988			28042	27988	29250	29142	81.898	82.5193	84.5055	84.5992	3.307	4.214			4.5958	4.5944			0.255	0.362			1	1			0.627	0.983			rat
Hadhb	244	trifunctional enzyme subunit beta, mitochondrial precursor	NP_598302	http://www.ncbi.nlm.nih.gov/entrez/query.fcgi?db=protein&cmd=search&term=NP_598302	51	VSRMEQDK*YALRSHS	MEQDK*YALR	2	598.292	10398	10523	10659	10590	10398	10554	10667	10600	35.532	36.1203	35.817	35.7385	3.003	3.033	2.986	3.075	-0.5967	-0.59	-1.0325	-1.0291	0.161	0.252	0.241	0.283	1	1	1	1	0.993	0.998	0.998	0.999	rat
Hadhb	448	trifunctional enzyme subunit beta, mitochondrial precursor	NP_598302	http://www.ncbi.nlm.nih.gov/entrez/query.fcgi?db=protein&cmd=search&term=NP_598302	51	AAANRLRK*DGGQYAL	K*DGGQYALVA	2	532.275			5989												2.481				0.2239				0.076				51				0.352		rat
Hadhb	73	trifunctional enzyme subunit beta, mitochondrial precursor	NP_598302	http://www.ncbi.nlm.nih.gov/entrez/query.fcgi?db=protein&cmd=search&term=NP_598302	51	LLSGTSYK*DLMPHDL	IPFLLSGTSYK*DLM#PHDLAR	3	778.072	23440	23468			23440	23427	23580	23599	69.6273	69.7418	69.4442	69.5243	3.969	3.624			0.6586	-0.307			0.467	0.411			1	1			1	1			rat
HDHD3	§15	haloacid dehalogenase-like hydrolase domain-containing protein 3	NP_001102981	http://www.phosphosite.org/proteinAction.do?id=24983298&showAllSites=true	28	RLLTWDVK*DTLIKVR	LLTWDVK*DTLIK	2	743.929	25042	25008			25042	25023	25155	25174	73.8155	74.0338	73.6645	73.803	3.532	3.387			0.1381	0.1253			0.309	0.308			1	1			0.999	0.999			rat
HK1	429	hexokinase-1	P05708	http://www.phosphosite.org/proteinAction.do?id=2570300&showAllSites=true	102	QYSRRFHK*TLRRLVP	RFHK*TLR	3	333.866	4651		4912	4743	4651	4763	6146	6071	20.2243	20.8107	24.1722	24.1805	2.09		2.25	2.421	0.192		0.193	0.1349	0.029		0.013	0.078	61		11	1	0.501		0.64	0.953	rat
HMGCL	§48	hydroxymethylglutaryl-CoA lyase, mitochondrial precursor	P97519	http://www.phosphosite.org/proteinAction.do?id=12776703&showAllSites=true	34	RDGLQNEK*SIVPTPV	DGLQNEK*SIVPTPVK	2	833.954	15461	15525	15714	15638	15461	15657	15810	15745	49.0403	49.3612	49.1758	49.0593	3.629	3.125	3.487	3.677	-0.3978	-0.3822	-3.6973	-0.6965	0.265	0.137	0.223	0.342	1	3	1	1	0.998	0.972	0.923	0.999	rat
HSPE1	§66	10 kDa heat shock protein, mitochondrial	P26772	http://www.phosphosite.org/proteinAction.do?id=27850000&showAllSites=true	11	EIQPVSVK*VGDKVLL	GGEIQPVSVK*VGDK	2	727.896	11946	12012	12154	12109	11946	12024	12156	12112	39.5105	39.8567	39.6512	39.6298	4.182	4.093	3.609	3.731	-0.5799	-0.7428	-1.1236	-0.8542	0.309	0.296	0.281	0.273	1	1	3	1	1	0.999	0.998	0.999	rat
HSPE1	§8	10 kDa heat shock protein, mitochondrial	P26772	http://www.phosphosite.org/proteinAction.do?id=27850000&showAllSites=true	11	MAGQAFRK*FLPLFDR	K*FLPLFDR	2	539.308	22528	22557											2.525	2.654			0.083	-0.8348			0.193	0.147			3	1			0.999	0.999			rat
IDH2	§106	isocitrate dehydrogenase [NADP], mitochondrial precursor	P56574	http://www.phosphosite.org/proteinAction.do?id=6784475&showAllSites=true	51	DSALATQK*YSVAVKC	DQTNDQVTIDSALATQK*YSVAVK	3	846.429	20694	20806	20928	20921	20684	20781	20913	20953	62.477	62.7317	62.503	62.5722	4.326	4.206	3.682	3.917	-0.2088	-0.64	0.1282	0.0036	0.283	0.325	0.2	0.29	1	1	4	1	1	1	0.995	1	rat
IDH2	§106	isocitrate dehydrogenase [NADP], mitochondrial precursor	P56574	http://www.phosphosite.org/proteinAction.do?id=6784475&showAllSites=true	51	DSALATQK*YSVAVKC	DQTNDQVTIDSALATQK*YSVAVK	3	846.429	20684				20684	20781	20913	20953	62.477	62.7317	62.503	62.5722	3.251				-0.2502				0.072				5				0.888				rat
IDH2	§180	isocitrate dehydrogenase [NADP], mitochondrial precursor	P56574	http://www.phosphosite.org/proteinAction.do?id=6784475&showAllSites=true	51	HAHGDQYK*ATDFVVD	HAHGDQYK*ATDFVVDR	3	634.303		11607			11494	11607	10875	10810	38.31	38.7862	36.3663	36.2898		2.612				-0.4594				0.123				6				0.92			rat
IDH2	§384	isocitrate dehydrogenase [NADP], mitochondrial precursor	P56574	http://www.phosphosite.org/proteinAction.do?id=6784475&showAllSites=true	51	RGLEHRGK*LDGNQDL	GK*LDGNQDLIR	2	635.841	12762	12851			12775	12851	12975	12931	41.6422	42.0168	41.772	41.7485	2.626	3.094			-0.0301	-0.6196			0.145	0.267			1	1			0.959	0.998			rat
IDH2	§80	isocitrate dehydrogenase [NADP], mitochondrial precursor	P56574	http://www.phosphosite.org/proteinAction.do?id=6784475&showAllSites=true	51	PHVDVQLK*YFDLGLP	LILPHVDVQLK*YFDLGLPNR	3	798.118	27945	27861		27995	27979	27900	28095	27995	81.7295	81.7758	81.453	81.4418	3.088	2.731		2.953	0.0747	0.0149		0.2168	0.054	0.073		0.175	22	5		1	0.767	0.819		0.989	rat
IDH2	§80	isocitrate dehydrogenase [NADP], mitochondrial precursor	P56574	http://www.phosphosite.org/proteinAction.do?id=6784475&showAllSites=true	51	PHVDVQLK*YFDLGLP	LILPHVDVQLK*YFDLGLPNR	4	598.84	27993				27993	27900	28116	28029	81.7295	81.7758	81.5077	81.5563	4.205				0.292				0.196				60				0.977				rat
Idh3a	100	isocitrate dehydrogenase [NAD] subunit alpha, mitochondrial precursor	NP_446090	http://www.ncbi.nlm.nih.gov/entrez/query.fcgi?db=protein&cmd=search&term=NP_446090	40	MGLKGPLK*TPIAAGH	GPLK*TPIAAGHPSMNLLLR	3	676.719			20240		20083	20130	20240	20239	60.8432	61.0483	60.6563	60.7267			2.708				-0.432				0.234				1				0.996		rat
Idh3a	100	isocitrate dehydrogenase [NAD] subunit alpha, mitochondrial precursor	NP_446090	http://www.ncbi.nlm.nih.gov/entrez/query.fcgi?db=protein&cmd=search&term=NP_446090	40	MGLKGPLK*TPIAAGH	GPLK*TPIAAGHPSM#NLLLR	3	682.051	16735	16798	16942		16744	16798	16923	16921	52.0773	52.3198	52.0843	52.0972	3.327	2.854	2.358		-0.7278	-0.8677	-0.2626		0.34	0.336	0.222		1	1	4		1	1	0.98		rat
Macrod1	81	MACRO domain-containing protein 1	NP_647553	http://www.ncbi.nlm.nih.gov/entrez/query.fcgi?db=protein&cmd=search&term=NP_647553	27	LFRGDITK*LEVDAIV	GDITK*LEVDAIVNAANNSLLGGGGVDGCIHR	3	1059.87	30223				30223	30168	27591	27484	87.955	88.0608	80.1215	80.0633	4.708				0.7085				0.275				1				1				rat
MDH2	§185	malate dehydrogenase, mitochondrial precursor	P04636	http://www.phosphosite.org/proteinAction.do?id=6784651&showAllSites=true	36	NTFVAELK*GLDPARV	ANTFVAELK*GLDPAR	3	548.63	25161	25181			25161	25128	25239	25300	74.0947	74.3115	73.8847	74.1387	3.8	2.868			0.0209	0.2429			0.172	0.238			1	1			0.998	0.998			rat
MDH2	§239	malate dehydrogenase, mitochondrial precursor	P04636	http://www.phosphosite.org/proteinAction.do?id=6784651&showAllSites=true	36	EAGTEVVK*AKAGAGS	IQEAGTEVVK*AK	2	657.867	7723	7771	7963	7859	7723	7798	7958	7868	28.4863	29.0338	28.7668	28.7393	4.568	3.742	3.266	3.179	-0.6976	-0.6345	-0.6946	-0.8094	0.237	0.28	0.215	0.272	1	1	1	1	1	0.999	0.996	0.998	rat
MDH2	§296	malate dehydrogenase, mitochondrial precursor	P04636	http://www.phosphosite.org/proteinAction.do?id=6784651&showAllSites=true	36	STPLLLGK*KGLEKNL	ETECTYFSTPLLLGK*K	3	643.661		22992			22960	22992	23160	22549	68.366	68.569	68.3585	66.744		2.394				-0.2841				0.175				52				0.997			rat
MDH2	§301	malate dehydrogenase, mitochondrial precursor	P04636	http://www.phosphosite.org/proteinAction.do?id=6784651&showAllSites=true	36	LGKKGLEK*NLGIGKI	GLEK*NLGIGK	2	535.814	12861			13040	12861	12969	13605	13561	41.9203	42.2985	43.414	43.3895	2.431			2.438	-0.5161			-2.2282	0.079			0.092	7			3	0.864			0.911	rat
MDH2	§335	malate dehydrogenase, mitochondrial precursor	P04636	http://www.phosphosite.org/proteinAction.do?id=6784651&showAllSites=true	36	KKGEDFVK*NMK----	KGEDFVK*NMK	2	619.316	9076	9193											3.272	2.815			0.0197	-0.2946			0.322	0.239			1	1			0.999	0.993			rat
Me2	156	NAD-dependent malic enzyme, mitochondrial	NP_001100846	http://www.ncbi.nlm.nih.gov/entrez/query.fcgi?db=protein&cmd=search&term=NP_001100846	65	NWPENHVK*AVVVTDG	SIVDNWPENHVK*AVVVTDGER	3	802.74	18807	18894	18972	18988	18844	18894	19002	19021	57.5957	57.8663	57.5228	57.5662	3.914	4.077	3.734	4.325	-0.447	-0.6656	-0.3826	-0.5638	0.393	0.381	0.287	0.353	1	1	1	1	1	1	1	1	rat
Me2; Me3	94; 119	NAD-dependent malic enzyme, mitochondrial	NP_001100846; NP_001101961	http://www.ncbi.nlm.nih.gov/entrez/query.fcgi?db=protein&cmd=search&term=NP_001100846	65; 67	GIQERNEK*LFYRILQ; TLQDRNEK*LFYRVLT	NEK*LFYR	2	506.267	12780				12780	12906	13017	12973	41.6422	42.1333	41.8857	41.8545	2.327				-0.4922				0.031				1				0.857				rat
PDHA1; PDHA2	§83; §84	pyruvate dehydrogenase E1 component subunit alpha, somatic form, mitochondrial precursor	P26284; Q06437	http://www.phosphosite.org/proteinAction.do?id=3695&showAllSites=true	43; 43	LKADQLYK*QKIIRGF; LKADQLYK*QKFIRGF	ADQLYK*QK	2	518.277	6038	6092	6253	6159	6037	6092	6251	7910	24.0692	24.631	24.4425	28.843	3.223	3.054	2.942	2.623	-0.8326	-0.7756	-0.9495	-1.047	0.181	0.11	0.132	0.101	1	1	1	1	0.998	0.991	0.992	0.975	rat
PDHB	§336	pyruvate dehydrogenase E1 component subunit beta, mitochondrial precursor	P49432	http://www.phosphosite.org/proteinAction.do?id=6785338&showAllSites=true	39	DVPMPYAK*ILEDNSI	AK*ILEDNSIPQVK	2	748.92	14738	14813			14738	14838	14970	14926	46.744	47.1935	46.975	46.9217	3.073	2.967			-0.4034	-0.4569			0.136	0.229			1	1			0.463	0.712			rat
PDHB	68	pyruvate dehydrogenase E1 component subunit beta, mitochondrial precursor	P49432	http://www.phosphosite.org/proteinAction.do?id=6785338&showAllSites=true	39	AQYDGAYK*VSRGLWK	VFLLGEEVAQYDGAYK*VSR	3	729.376	24825				24825	24813	27381	22381	73.3193	73.4722	79.566	66.2828	5.454				1.6492				0.475				1				1				rat
SDHA	§530	succinate dehydrogenase [ubiquinone] flavoprotein subunit, mitochondrial precursor	Q920L2	http://www.phosphosite.org/proteinAction.do?id=1499200&showAllSites=true	72	VLQEGCEK*VSQLYGD	VGSVLQEGCEK*VSQLYGDLQHLK	3	877.115	30618	30612	30900	30800	30618	30609	30909	27442	89.1677	89.3262	88.9903	79.9482	5.677	4.923	5.068	4.352	-0.3601	0.0598	0.1963	0.526	0.335	0.367	0.306	0.297	1	1	1	1	1	1	1	1	rat
SDHA	§530	succinate dehydrogenase [ubiquinone] flavoprotein subunit, mitochondrial precursor	Q920L2	http://www.phosphosite.org/proteinAction.do?id=1499200&showAllSites=true	72	VLQEGCEK*VSQLYGD	VGSVLQEGCEK*VSQLYGDLQHLK	3	877.115			30887		30618	30609	30909	27442	89.1677	89.3262	88.9903	79.9482			4.32				0.3359				0.331				1				1		rat
SHMT2	§464	serine hydroxymethyltransferase, mitochondrial	Q5U3Z7	http://www.phosphosite.org/proteinAction.do?id=28121200&showAllSites=true	56	EVKRKTAK*LQDFKSF	TAK*LQDFK	2	496.774	10488	10601											2.687	2.54			-0.2152	-0.3532			0.131	0.118			1	1			0.976	0.961			rat
SHMT2	§469	serine hydroxymethyltransferase, mitochondrial	Q5U3Z7	http://www.phosphosite.org/proteinAction.do?id=28121200&showAllSites=true	56	TAKLQDFK*SFLLKDP	LQDFK*SFLLK	2	640.866	24277				24277	24246	24399	21499	71.8275	71.9558	71.6263	64.0062	3.237				-0.0629				0.328				2				0.999				rat
SHMT2	§469	serine hydroxymethyltransferase, mitochondrial	Q5U3Z7	http://www.phosphosite.org/proteinAction.do?id=28121200&showAllSites=true	56	TAKLQDFK*SFLLKDP	LQDFK*SFLLKDPETSQR	3	698.7	21582		21727		21582	21642	21732	21772	64.7515	65.0023	64.6382	64.71	3.542		3.011		-0.4293		-0.1709		0.2		0.143		1		10		0.998		0.963		rat
SOD2	§122	superoxide dismutase [Mn], mitochondrial precursor	P07895	http://www.phosphosite.org/proteinAction.do?id=6784286&showAllSites=true	25	GELLEAIK*RDFGSFE	GELLEAIK*R	2	535.814		16544	16652											3.051	3.04			-0.1228	-0.3834			0.01	0.003			1	3			0.996	0.993		rat
SOD2	§130	superoxide dismutase [Mn], mitochondrial precursor	P07895	http://www.phosphosite.org/proteinAction.do?id=6784286&showAllSites=true	25	RDFGSFEK*FKEKLTA	DFGSFEK*FK	2	573.777	18867	18964			18886	18964	19044	19084	57.7038	58.0275	57.6315	57.7297	2.651	2.572			-0.081	-0.3453			0.227	0.246			1	1			0.991	0.991			rat
SOD2	§202	superoxide dismutase [Mn], mitochondrial precursor	P07895	http://www.phosphosite.org/proteinAction.do?id=6784286&showAllSites=true	25	NVRPDYLK*AIWNVIN	NVRPDYLK*AIWNVINWENVSQR	3	919.48			31966	31834	32158	32163	31966	32397	93.5598	93.7737	91.767	93.488			4.734	4.448			-0.1852	0.6151			0.248	0.318			1	1			1	1	rat
SOD2	§202	superoxide dismutase [Mn], mitochondrial precursor	P07895	http://www.phosphosite.org/proteinAction.do?id=6784286&showAllSites=true	25	NVRPDYLK*AIWNVIN	NVRPDYLK*AIWNVINWENVSQR	3	919.48				31901	32158	32163	31966	32397	93.5598	93.7737	91.767	93.488				4.085				0.7178				0.37				1				1	rat
SOD2	§68	superoxide dismutase [Mn], mitochondrial precursor	P07895	http://www.phosphosite.org/proteinAction.do?id=6784286&showAllSites=true	25	NLNVTEEK*YHEALAK	HHATYVNNLNVTEEK*YHEALAK	3	875.101		14015			13930	14015	14088	14023	44.6502	45.0385	44.6578	44.562		4.263				-0.2261				0.333				1				1			rat
SOD2	75	superoxide dismutase [Mn], mitochondrial precursor	P07895	http://www.phosphosite.org/proteinAction.do?id=6784286&showAllSites=true	25	KYHEALAK*GDVTTQV	HHATYVNNLNVTEEKYHEALAK*	4	656.578	13913		14092	14027	13913	13998	14088	14023	44.6502	44.9823	44.6578	44.562	3.195		3.266	3.822	-0.6321		-0.8117	-0.6908	0.111		0.143	0.167	6		1	2	0.973		0.996	0.996	rat
SCS-beta	§90	succinyl-CoA ligase [ADP-forming] subunit beta, mitochondrial	NP_001101857	http://www.phosphosite.org/proteinAction.do?id=6787877&showAllSites=true	50	DEAYAIAK*KLGSKDV	SSDEAYAIAK*K	2	612.809	9196	9290	9459	9399	9205	9290	9472	9405	32.3425	32.8943	32.7015	32.664	3.502	3.43	3.041	3.013	-1.4761	-1.0091	1.0749	0.9336	0.297	0.382	0.297	0.294	1	1	1	2	1	1	1	1	rat
UQCRB	§19	cytochrome b-c1 complex subunit 7	NP_001121025	http://www.phosphosite.org/proteinAction.do?id=6786384&showAllSites=true	14	KWLDGFRK*WYYNAAG	K*WYYNAAGFNK	2	702.341	16468				16468	16560	17469	17446	51.2557	51.7265	53.529	53.4757	2.568				-0.4901				0.113				6				0.995				rat
UQCRHL	§83	cytochrome b-c1 complex subunit 6, mitochondrial	Q5M9I5	http://www.phosphosite.org/proteinAction.do?id=6783299&showAllSites=true	10	RDHCVAHK*LFKSLK-	DHCVAHK*LFK	3	432.889	9460	9547			9457	9547	9722	9615	33.0095	33.5333	33.3537	33.1932	2.573	2.674			-0.8656	-0.1337			0.147	0.21			1	6			0.985	0.994			rat
Nudt9	319	ADP-ribose pyrophosphatase, mitochondrial	NP_001006992	http://www.ncbi.nlm.nih.gov/entrez/query.fcgi?db=protein&cmd=search&term=NP_001006992	39	VDISDQLK*LYASHSQ	WVDISDQLK*LYASHSQFIK	3	774.071	25997												2.314				1.4304				0.001				13				0.149				rat
Nna1	479	cytosolic carboxypeptidase 1	NP_001099570	http://www.phosphosite.org/proteinAction.do?id=10201382&showAllSites=true	137	VRKGAAVK*EKASPKG	KGAAVK*EK	2	436.764				9938												1.928				-0.4311				0.023				10				0.412	rat
CNDP2	364	cytosolic non-specific dipeptidase	Q6Q0N1	http://www.phosphosite.org/proteinAction.do?id=6783257&showAllSites=true	53	VSSYLSKK*FAELQSP	K*FAELQSPNK	2	602.322	10462												2.34				-0.0647				0.056				2				0.985				rat
Klk12	157	kallikrein-12	NP_001100978	http://www.ncbi.nlm.nih.gov/entrez/query.fcgi?db=protein&cmd=search&term=NP_001100978	20	SVGPCGQK*GIPGVYT	K*GIPGVYTK	3	335.531		3836	3911	3825	3746	3836	3922	3819	17.8097	18.235	18.156	18.0757		2.37	2.595	2.144		-0.0508	-0.2927	-0.4002		0.258	0.308	0.211		4	1	9		0.72	0.96	0.27	rat
GRP58	296	protein disulfide-isomerase A3 precursor	P11598	http://www.phosphosite.org/proteinAction.do?id=3998&showAllSites=true	57	TFLDAGHK*LNFAVAS	TFLDAGHK*LNFAVASR	3	596.985		19321			19789	19321	17028	17026	60.063	58.8977	52.3652	52.3742		2.511				-1.6993				0.187				18				0.913			rat
Ilk	426	integrin-linked protein kinase	NP_596900	http://www.ncbi.nlm.nih.gov/entrez/query.fcgi?db=protein&cmd=search&term=NP_596900	51	PHVCKLMK*ICMNEDP	LMK*ICMNEDPAK	2	746.354			14904		14686	14775	14904	14884	46.6303	47.0163	47.243	46.8098			3.193				-4.1533				0.281				1				0.961		rat
Riok1	311	serine/threonine-protein kinase RIO1	NP_001093981	http://www.ncbi.nlm.nih.gov/entrez/query.fcgi?db=protein&cmd=search&term=NP_001093981	65	QVIQYMRK*MYQDARL	K*MYQDAR	2	477.229	12432			12635	12432	12549	12660	9552	40.7165	41.2162	40.9577	33.0313	1.784			1.605	4.3376			3.7618	0.094			0.053	16			3	0.507			0.378	rat
BAZ1A	1549	bromodomain adjacent to zinc finger domain, 1A	NP_001164039	http://www.phosphosite.org/proteinAction.do?id=28032111&showAllSites=true	178	ASTPLAAK*KSRI---	LGLHVSPSNVDQASTPLAAK*K	3	725.731	14424		14609	14608	14449	14481	14592	14569	45.851	46.2468	45.983	45.9923	4.111		4.142	2.759	-0.7084		-0.6684	-0.4887	0.331		0.41	0.132	1		1	1	1		1	0.999	rat
BAZ1A	1549	bromodomain adjacent to zinc finger domain, 1A	NP_001164039	http://www.phosphosite.org/proteinAction.do?id=28032111&showAllSites=true	178	ASTPLAAK*KSRI---	LGLHVSPSNVDQASTPLAAK*K	3	725.731	14449				14449	14481	14592	14569	45.851	46.2468	45.983	45.9923	3.035				-0.7084				0.163				1				1				rat
WSTF	1328	tyrosine-protein kinase BAZ1B	G3V661	http://www.phosphosite.org/proteinAction.do?id=2297000&showAllSites=true	170	DELVLQTK*RSSRRQS	DDTEVDELVLQTK*R	2	851.928	19784				19784	19836	19926	19945	60.0095	60.2697	59.9367	59.9578	3.526				0.2593				0.278				1				1				rat
WSTF	1328	tyrosine-protein kinase BAZ1B	G3V661	http://www.phosphosite.org/proteinAction.do?id=2297000&showAllSites=true	170	DELVLQTK*RSSRRQS	DDTEVDELVLQTK*R	3	568.288	19781	19849			19768	19849	19926	20743	60.0095	60.2697	59.9367	62.0288	2.909	3.212			0.3727	0.1724			0.146	0.209			4	2			0.999	1			rat
WSTF	1328	tyrosine-protein kinase BAZ1B	G3V661	http://www.phosphosite.org/proteinAction.do?id=2297000&showAllSites=true	170	DELVLQTK*RSSRRQS	SRPKDDTEVDELVLQTK*R	3	724.382		14520			14434	14520	14256	17194	45.9597	46.3	45.1043	52.8142		3.528				-1.6506				0.124				2				0.943			rat
WSTF	407	tyrosine-protein kinase BAZ1B	G3V661	http://www.phosphosite.org/proteinAction.do?id=2297000&showAllSites=true	170	LKAKGRGK*GILNGQK	GRGK*GILNGQK	3	390.563	3901	3981			3893	3981	4072	3974	18.2137	18.648	18.603	18.5247	2.696	2.576			0.0558	0.149			0.047	0.051			9	45			0.818	0.698			rat
WSTF	851	tyrosine-protein kinase BAZ1B	G3V661	http://www.phosphosite.org/proteinAction.do?id=2297000&showAllSites=true	170	RLLSMQAK*RKREIQE	LLSMQAK*R	2	494.784	10010				10010	10092	10247	10180	34.3657	34.9345	34.698	34.6375	2.322				-0.3906				0.062				1				0.992				rat
CAMK2B	33	calcium/calmodulin-dependent protein kinase type II subunit beta isoform 1	P08413	http://www.phosphosite.org/proteinAction.do?id=3793&showAllSites=true	60	SVVRRCVK*LCTGHEY	CVK*LCTGHEYAAK	2	789.874	7755	7814			7755	7798	7979	4569	28.4863	29.0338	28.8208	20.1207	3.302	3.568			-0.0528	-0.7205			0.219	0.342			1	1			0.994	1			rat
CAMK2B	33	calcium/calmodulin-dependent protein kinase type II subunit beta isoform 1	P08413	http://www.phosphosite.org/proteinAction.do?id=3793&showAllSites=true	60	SVVRRCVK*LCTGHEY	CVK*LCTGHEYAAK	3	526.918	7741	7783			7738	7783	7979	7889	28.4863	29.0338	28.8208	28.7922	3.016	3.054			-0.9523	-1.1429			0.249	0.224			1	4			0.999	0.997			rat
GTF2F1	§407	general transcription factor IIF subunit 1	Q6AY96	http://www.phosphosite.org/proteinAction.do?id=23213&showAllSites=true	57	TLRAAASK*LEQGKRT	AAASK*LEQGK	2	522.788	5531	5598											2.57	2.28			-0.4413	-0.6002			0.218	0.102			10	2			0.966	0.903			rat
TIF1G	§684	PREDICTED: tripartite motif-containing 33 isoform 2	XP_001064293	http://www.phosphosite.org/proteinAction.do?id=9509481&showAllSites=true	114	SSGRTAEK*SAHSFKS	TAEK*SAHSFK	2	574.291	3942	4044		4048	3942	4037	4135	4037	18.3778	18.8212	18.7742	18.691	3.043	2.59		2.114	-0.9216	-0.7743		-1.1778	0.379	0.365		0.342	1	1		2	1	0.999		0.993	rat
PREI3	155	mps one binder kinase activator-like 3	Q9QYW3	http://www.phosphosite.org/proteinAction.do?id=11960584&showAllSites=true	26	IKESSVAK*LGSVCRR	ESSVAK*LGSVCR	2	667.84		11574			11431	11574	11673	11629	38.1505	38.6278	38.4092	38.3922		2.753				-0.486				0.217				1				0.991			rat
APOBEC3B; ATP5J	296; §46	probable DNA dC-_dU-editing enzyme APOBEC3	P60705; P21571	http://www.phosphosite.org/proteinAction.do?id=7188003&showAllSites=true	51; 12	AEILFLDK*IRSMELS; VQKLFLDK*IREYKAK	LFLDK*IR	2	473.79	18624	18719			18624	18723	18792	18790	56.9812	57.3737	56.9765	56.9605	2.256	2.4			0.0647	0.0076			0.022	0.09			18	2			0.624	0.925			rat
Auh	118	methylglutaconyl-CoA hydratase, mitochondrial	NP_001101877	http://www.ncbi.nlm.nih.gov/entrez/query.fcgi?db=protein&cmd=search&term=NP_001101877	27	RVAASSAK*MGLVETK	VAASSAK*MGLVETK	2	717.387	12657		12874	12870	12657	12780	12912	12868	41.4248	41.8058	41.6132	41.5837	4.42		4.285	4.486	-0.8207		-0.7949	-0.8556	0.463		0.469	0.456	1		1	1	1		1	1	rat
CPSF2	584	cleavage and polyadenylation specificity factor subunit 2	NP_001100223	http://www.phosphosite.org/proteinAction.do?id=24911&showAllSites=true	88	CCRAFGGK*DIKVYMP	AFGGK*DIK	2	439.243			9180	9093	8449	9111	9178	9093	30.3543	32.422	31.9402	31.8598			2.478	2.136			-0.8274	-0.808			0.038	0.051			5	30			0.874	0.659	rat
hnRNP A1	§298	heterogeneous nuclear ribonucleoprotein A1	P04256	http://www.phosphosite.org/proteinAction.do?id=20510&showAllSites=true	34	GGGQYFAK*PRNQGGY	SSGPYGGGGQYFAK*PR	2	835.9	13522	13632	13748	13755	13522	13704	13794	13771	43.7768	44.2205	43.904	43.922	3.965	4.168	3.795	3.999	-0.4371	-0.4227	-0.5287	-0.3575	0.381	0.46	0.423	0.445	1	1	1	1	1	1	1	1	rat
hnRNP A1	§298	heterogeneous nuclear ribonucleoprotein A1	P04256	http://www.phosphosite.org/proteinAction.do?id=20510&showAllSites=true	34	GGGQYFAK*PRNQGGY	SSGPYGGGGQYFAK*PR	2	835.9				13895	13522	13704	13794	13771	43.7768	44.2205	43.904	43.922				1.646				-0.3575				0.013				2				0.899	rat
hnRNP A1	§298	heterogeneous nuclear ribonucleoprotein A1	P04256	http://www.phosphosite.org/proteinAction.do?id=20510&showAllSites=true	34	GGGQYFAK*PRNQGGY	SSGPYGGGGQYFAK*PR	3	557.602		13756		13805	13594	13756	13794	13771	43.7768	44.2205	43.904	43.922		2.086		2.857		-0.1785		0.165		0.086		0.269		28		1		0.979		1	rat
hnRNP A2/B1	112	heterogeneous nuclear ribonucleoproteins A2/B1	A7VJC4	http://www.phosphosite.org/proteinAction.do?id=20644&showAllSites=true	37	PGAHVTVK*KLFVGGI	EESGKPGAHVTVK*K	2	754.907	3388	3457			3388	3460	3557	3436	16.751	17.1692	17.1312	16.9882	2.63	3.372			-0.3584	-0.1562			0.133	0.298			1	1			0.998	1			rat
hnRNP A2/B1	112	heterogeneous nuclear ribonucleoproteins A2/B1	A7VJC4	http://www.phosphosite.org/proteinAction.do?id=20644&showAllSites=true	37	PGAHVTVK*KLFVGGI	EESGKPGAHVTVK*K	3	503.607	3347	3426	3541	3423	3347	3460	3557	3436	16.751	17.1692	17.1312	16.9882	2.337	2.328	2.627	2.527	0.0201	0.1427	0.2998	0.1486	0.091	0.081	0.134	0.167	1	5	7	1	0.996	0.992	0.998	1	rat
hnRNP A3	126	heterogeneous nuclear ribonucleoprotein A3 isoform a	Q6URK4	http://www.phosphosite.org/proteinAction.do?id=20563&showAllSites=true	40	PGAHLTVK*KIFVGGI	EDSVKPGAHLTVK*K	3	517.623	6208				6208	6257	8506	8386	24.5408	24.9998	30.1682	30.0427	2.8				-0.8743				0.084				4				0.997				rat
hnRNP H2; hnRNP H1	§167; §167	heterogeneous nuclear ribonucleoprotein H2	Q6AY09; Q8VHV7	http://www.phosphosite.org/proteinAction.do?id=20540&showAllSites=true	49; 49	ASQEIAEK*ALKKHKE; ASQEIAEK*ALKKHKE	STGEAFVQFASQEIAEK*ALK	3	732.711	29604				29604	29580	31959	27379	86.2298	86.3927	91.8235	79.7748	4.858				-1.851				0.458				1				1				rat
hnRNP K	163	heterogeneous nuclear ribonucleoprotein K	P61980	http://www.phosphosite.org/proteinAction.do?id=23193&showAllSites=true	51	AGGIIGVK*GAKIKEL	LLIHQSLAGGIIGVK*GAK	3	606.372	17868		18072	18043	17868	17925	18078	18034	55.0878	55.3008	55.1223	55.0025	2.757		3.068	2.681	0.2185		-0.0363	0.3099	0.022		0.197	0.029	36		10	94	0.551		0.988	0.49	rat
hnRNP L	§509	heterogeneous nuclear ribonucleoprotein L isoform a	F1LQ48	http://www.phosphosite.org/proteinAction.do?id=2141404&showAllSites=true	68	EDGSCSYK*DFSESRN	QPAIM#PGQSYGLEDGSCSYK*DFSESR	3	989.764	17472	17623			17472	17589	17658	17635	54.0345	54.4265	54.0193	53.9645	4.96	4.979			-0.5727	-1.3747			0.513	0.444			1	1			1	1			rat
hnRNP L	§586	heterogeneous nuclear ribonucleoprotein L isoform a	F1LQ48	http://www.phosphosite.org/proteinAction.do?id=2141404&showAllSites=true	68	GLLEWDSK*SDALETL	SSSGLLEWDSK*SDALETLGFLNHYQM#K	3	1038.83	29183	29155			29183	29160	29397	29268	84.9943	85.215	84.916	84.95	3.509	4.095			-0.0476	-1.0102			0.282	0.329			2	1			0.999	1			rat
HNRPUL2	519	PREDICTED: heterogeneous nuclear ribonucleoprotein U-like	D4ABT8	http://www.phosphosite.org/proteinAction.do?id=24985&showAllSites=true	85	QASQCLSK*LVQIASR	DLLVQQASQCLSK*LVQIASR	3	767.086		34530			34531	34530	35130		100.642	100.644	100.593			4.337				0.5321				0.364				1				1			rat
PHF22	121	integrator complex subunit 12	Q68FR3	http://www.phosphosite.org/proteinAction.do?id=28026181&showAllSites=true	48	PKKPRLEK*PETRSSP	KPRLEK*PETR	2	648.375				10825			9577	10825			32.9732	36.2898				1.883				-0.2626				0.174				125				0.554	rat
PHF22	91	integrator complex subunit 12	Q68FR3	http://www.phosphosite.org/proteinAction.do?id=28026181&showAllSites=true	48	GKVLAAEK*LKKEAEK	VLAAEK*LK	2	457.289		10004												2.147				-0.4142				0.051				80				0.47			rat
H2AFV	§140, §143, §147, §149	H2A histone family, member V	XP_001065720	http://www.phosphosite.org/proteinAction.do?id=9917205&showAllSites=true	28	AETMAGGK*AGKDSGK, MAGGKAGK*DSGKAKA, KAGKDSGK*AKAKAVS, GKDSGKAK*AKAVSRS	AGGK*AGK*DSGK*AK*AK	2	771.418	5616	5687			5575	5687	5789	5714	22.8645	23.4845	23.2332	23.2628	2.948	3.125			-0.9881	-0.1514			0.132	0.205			3	1			0.251	0.515			rat
H2AFV	§143, §147, §149	H2A histone family, member V	XP_001065720	http://www.phosphosite.org/proteinAction.do?id=9917205&showAllSites=true	28	MAGGKAGK*DSGKAKA, KAGKDSGK*AKAKAVS, GKDSGKAK*AKAVSRS	AGK*DSGK*AK*AK	2	593.825	3920	4019	4106	4024	3935	4019	5190	5133	18.32	18.756	21.5785	21.6377	3.434	3.351	3.26	3.395	-0.5667	-0.5785	-0.5002	-0.833	0.233	0.234	0.246	0.285	1	1	1	1	0.998	0.998	0.998	0.999	rat
Mlh1	273	DNA mismatch repair protein Mlh1	NP_112315	http://www.ncbi.nlm.nih.gov/entrez/query.fcgi?db=protein&cmd=search&term=NP_112315	85	LVESAALK*KAIEAVY	LVESAALK*K	2	500.805	8356												2.148				-0.1997				0.043				2				0.976				rat
NPM1	§150	nucleophosmin	P13084	http://www.phosphosite.org/proteinAction.do?id=13778&showAllSites=true	33	SAPGGGNK*VPQKKVK	SAPGGGNK*VPQK	2	591.317				4327												2.637				0.0188				0.181				4				0.953	rat
NPM1	§154	nucleophosmin	P13084	http://www.phosphosite.org/proteinAction.do?id=13778&showAllSites=true	33	GGNKVPQK*KVKLDED	PGGGNKVPQK*K	2	576.33	3427	3512	3584	3480	3427	3511	3599	3477	16.8908	17.3255	17.2432	17.1072	2.982	3.062	3.388	2.545	-0.7785	-0.98	-0.4295	-0.4121	0.157	0.295	0.299	0.245	3	1	1	1	0.471	0.903	0.911	0.521	rat
NPM1	§154	nucleophosmin	P13084	http://www.phosphosite.org/proteinAction.do?id=13778&showAllSites=true	33	GGNKVPQK*KVKLDED	SAPGGGNKVPQK*K	2	655.365	3373	3415	3546	3433	3424	3415	3599	3456	16.8908	17.3255	17.2432	17.058	3.168	2.87	3.656	3.246	-0.3984	-0.5649	-1.0329	-0.1342	0.443	0.388	0.433	0.414	1	1	1	1	1	0.999	1	0.999	rat
NPM1	§154	nucleophosmin	P13084	http://www.phosphosite.org/proteinAction.do?id=13778&showAllSites=true	33	GGNKVPQK*KVKLDED	SAPGGGNKVPQK*K	3	437.246	3365	3442	3519	3417	3365	3511	3578	3477	16.8908	17.3255	17.1917	17.1072	1.873	1.955	2.108	1.867	-0.1885	-0.3144	-0.2274	-0.0648	0.103	0.083	0.017	0.058	2	2	2	2	0.749	0.72	0.551	0.586	rat
NPM1	§265	nucleophosmin	P13084	http://www.phosphosite.org/proteinAction.do?id=13778&showAllSites=true	33	SLPKVEAK*FINYVKN	VEAK*FINYVK	2	626.85	16914	17002	17134	17132	16914	17043	17154	17152	52.709	52.9893	52.6945	52.7035	3.066	3.265	3.074	3.34	0.1633	-0.065	-0.6254	-0.8154	0.343	0.341	0.343	0.358	1	1	1	1	0.999	0.999	0.999	1	rat
NPM1	§265	nucleophosmin	P13084	http://www.phosphosite.org/proteinAction.do?id=13778&showAllSites=true	33	SLPKVEAK*FINYVKN	VEAK*FINYVK	3	418.236	16990	17038			16975	17038	17154	17152	52.709	52.9893	52.6945	52.7035	2.715	3.176			0.2615	-0.069			0.131	0.211			1	1			0.985	0.999			rat
NPM1	§271	nucleophosmin	P13084	http://www.phosphosite.org/proteinAction.do?id=13778&showAllSites=true	33	AKFINYVK*NCFRMTD	FINYVK*NCFR	2	701.851		18172			18067	18172	19485	18286	55.5757	55.9567	58.7817	55.656		2.614				0.111				0.299				1				0.995			rat
NPM1	§32	nucleophosmin	P13084	http://www.phosphosite.org/proteinAction.do?id=13778&showAllSites=true	33	ADKDYHFK*VDNDENE	ADKDYHFK*VDNDENEHQLSLR	4	654.558		12107			11998	12107	12177	12154	39.6212	40.0228	39.7057	39.7373		2.978				-0.5743				0.083				63				0.79			rat
CFIM25	§23	cleavage and polyadenylation specificity factor subunit 5	Q4KM65	http://www.phosphosite.org/proteinAction.do?id=9508808&showAllSites=true	26	GVNQFGNK*YIQQTKP	GVNQFGNK*YIQQTK	2	833.931	13059	13166	13262	13254	13090	13166	13269	13267	42.458	42.8428	42.5302	42.6197	4.471	4.667	4.906	4.665	-0.5679	-0.5487	-0.5583	-0.3027	0.436	0.424	0.423	0.431	1	1	1	1	1	1	1	1	rat
CFIM25	§23	cleavage and polyadenylation specificity factor subunit 5	Q4KM65	http://www.phosphosite.org/proteinAction.do?id=9508808&showAllSites=true	26	GVNQFGNK*YIQQTKP	GVNQFGNK*YIQQTK	3	556.29	13073	13181			13073	13179	13269	13267	42.458	42.8428	42.5302	42.6197	4.402	4.782			-0.4023	-0.1815			0.31	0.37			1	1			0.996	1			rat
CFIM25	§23	cleavage and polyadenylation specificity factor subunit 5	Q4KM65	http://www.phosphosite.org/proteinAction.do?id=9508808&showAllSites=true	26	GVNQFGNK*YIQQTKP	GVNQFGNK*YIQQTKPLTLER	2	1188.64	16865	16932		17043	16849	16932	17028	17026	52.3668	52.658	52.3652	52.3742	4.729	4.751		5.287	-0.3758	-0.7962		-0.0042	0.49	0.48		0.485	1	1		1	1	1		1	rat
CFIM25	§23	cleavage and polyadenylation specificity factor subunit 5	Q4KM65	http://www.phosphosite.org/proteinAction.do?id=9508808&showAllSites=true	26	GVNQFGNK*YIQQTKP	GVNQFGNK*YIQQTKPLTLER	3	792.76	16796	16886	17008	17007	16849	16886	17028	17026	52.3668	52.7148	52.3652	52.3742	3.442	3.284	2.842	3.463	-0.7158	-0.5605	-0.6527	-0.5845	0.345	0.321	0.224	0.324	2	2	1	1	1	1	0.995	1	rat
Pnpt1	246	polyribonucleotide nucleotidyltransferase 1, mitochondrial	NP_001135843	http://www.ncbi.nlm.nih.gov/entrez/query.fcgi?db=protein&cmd=search&term=NP_001135843	86	QDFCHAIK*VGVKYTQ	SQIVM#LEASAENILQQDFCHAIK*VGVK	3	1029.53	31839				31839	31785	29418	29289	92.6927	92.693	84.9737	85.0093	5.069				-1.0633				0.415				1				1				rat
Pnpt1	246	polyribonucleotide nucleotidyltransferase 1, mitochondrial	NP_001135843	http://www.ncbi.nlm.nih.gov/entrez/query.fcgi?db=protein&cmd=search&term=NP_001135843	86	QDFCHAIK*VGVKYTQ	SQIVM#LEASAENILQQDFCHAIK*VGVK	4	772.397		31841	32079		31822	31801	29397	29289	92.569	92.7548	84.916	85.0093		4.636	2.958			-0.5987	0.1724			0.298	0.05			1	4			1	0.933		rat
Pnpt1	246	polyribonucleotide nucleotidyltransferase 1, mitochondrial	NP_001135843	http://www.ncbi.nlm.nih.gov/entrez/query.fcgi?db=protein&cmd=search&term=NP_001135843	86	QDFCHAIK*VGVKYTQ	SQIVM#LEASAENILQQDFCHAIK*VGVK	4	772.397		31801			31822	31801	29397	29289	92.569	92.7548	84.916	85.0093		3.903				-0.311				0.219				1				0.999			rat
Pnpt1	250	polyribonucleotide nucleotidyltransferase 1, mitochondrial	NP_001135843	http://www.ncbi.nlm.nih.gov/entrez/query.fcgi?db=protein&cmd=search&term=NP_001135843	86	HAIKVGVK*YTQQIIQ	SQIVM#LEASAENILQQDFCHAIKVGVK*	4	772.397	31905												4.13				-0.1406				0.245				1				0.999				rat
Pnpt1	250	polyribonucleotide nucleotidyltransferase 1, mitochondrial	NP_001135843	http://www.ncbi.nlm.nih.gov/entrez/query.fcgi?db=protein&cmd=search&term=NP_001135843	86	HAIKVGVK*YTQQIIQ	VGVK*YTQQIIQSIQQLVK	3	705.744	31601	31547			31601	31533	31875	31788	91.8942	91.9632	91.5975	91.7895	4.447	4.696			0.5105	0.2424			0.216	0.193			3	1			0.999	0.999			rat
PRPF31	58, 73	U4/U6 small nuclear ribonucleoprotein Prp31	D3ZI68	http://www.phosphosite.org/proteinAction.do?id=28055722&showAllSites=true	55	IAKLWDSK*MFAEIMM, KIEEYISK*QAKASEV	LWDSK*M#FAEIM#MKIEEYISK*	3	870.084		27462			27580	27462	25470	25447	80.6415	80.6267	74.4972	74.527		4.192				4.403				0.086				65				0.163			rat
RALY	163	RNA-binding protein Raly	Q5PQR0	http://www.phosphosite.org/proteinAction.do?id=24491&showAllSites=true	31	AISTGSAK*IKLKSSE	STAISTGSAK*IK	2	603.34	8368	8410			8365	8410	8611	8488	30.1373	30.6585	30.4343	30.3053	3.254	2.897			-0.541	-0.162			0.218	0.222			1	1			0.996	0.99			rat
RBM10	133, 144, 151	RNA-binding protein 10	P70501	http://www.phosphosite.org/proteinAction.do?id=6471&showAllSites=true	94	SMHYSDPK*PKINEDW, NEDWLCNK*CGVQNFK, KCGVQNFK*RREKCFK	VSMHYSDPK*PKINEDWLCNK*CGVQNFK*	3	1140.87			26284		26152	26031	26284	26560	76.7955	76.72	76.5752	77.5468			2.599				-1.1424				0.107				609				0.239		rat
RBMX; RBMXRT; Rbmxrtl	150; 147; 147	heterogeneous nuclear ribonucleoprotein G	Q4V898; XP_001058360; P84586	http://www.phosphosite.org/proteinAction.do?id=12724502&showAllSites=true	42; 49; 42	SRGPLPVK*RGPPPRS; SRGPLPVK*RGPPPRS; SRGPLPVK*RGPPPRS	GPLPVK*R	2	404.756		8073	8301	8205										1.675	1.653	1.709		-0.1078	-0.0027	0.0752		0.057	0.058	0.057		29	51	75		0.883	0.86	0.865	rat
Rpl11	56	60S ribosomal protein L11	NP_001020910	http://www.ncbi.nlm.nih.gov/entrez/query.fcgi?db=protein&cmd=search&term=NP_001020910	19	FGIRRNEK*IAVHCTV	RNEK*IAVHCTVR	3	508.94				5772	8869	8922	5852	5772	31.4698	31.9353	23.4025	23.3757				2.465				-1.0038				0.066				1				0.885	rat
Rps11	45	40S ribosomal protein S11	NP_112372	http://www.ncbi.nlm.nih.gov/entrez/query.fcgi?db=protein&cmd=search&term=NP_112372	18	KNIGLGFK*TPKEAIE	NIGLGFK*TPK	2	558.824	15429	15513	15648	15613	15484	15513	15705	15682	48.7613	49.1372	48.9003	48.8982	3.064	2.874	2.514	2.361	-0.1567	-0.3412	-0.4182	-0.5615	0.265	0.203	0.256	0.161	1	1	1	1	0.997	0.99	0.99	0.969	rat
CSIG	305	ribosomal L1 domain containing 1	Q7TQ86	http://www.phosphosite.org/proteinAction.do?id=28062413&showAllSites=true	61	MQENITGK*KSPKSKS	MQENITGK*K	2	545.782				6609	6446	6525	6677	6609	25.1137	25.7303	25.5192	25.5082				1.957				0.0553				0.079				13				0.954	rat
Zfr	487	PREDICTED: zinc finger RNA binding protein	XP_001056210	http://www.ncbi.nlm.nih.gov/entrez/query.fcgi?db=protein&cmd=search&term=XP_001056210	115	INFVGGNK*LQSTGNK	INFVGGNK*LQSTGNK	2	809.931	14094	14184			14094	14187	14277	14254	45.032	45.478	45.1607	45.1767	4.24	4.311			-0.4278	-0.6125			0.418	0.415			1	1			1	1			rat
ADCY3	428	adenylate cyclase type 3	P21932	http://www.phosphosite.org/proteinAction.do?id=7073&showAllSites=true	129	LGGVLGQK*RWQYDVW	LGGVLGQK*R	2	485.296		9180		9269	9121	9180	9367	9279	32.1363	32.6362	32.429	32.3422		2.019		1.822		-0.7657		-0.0159		0.014		0.063		1		2		0.378		0.236	rat
ADCY8; SMC3	1101; §105	adenylate cyclase type 8	P40146; P97690	http://www.phosphosite.org/proteinAction.do?id=29544392&showAllSites=true	140; 138	VAGVIGAK*KPQYDIW; LRRVIGAK*KDQYFLD	VIGAK*K	2	329.218	3125				3125	3185	5369	5238	16.0327	16.3428	22.1082	21.9928	1.321				0.3069				0.038				23				0.729				rat
albumin	57, 65	serum albumin precursor	P02770	http://www.phosphosite.org/proteinAction.do?id=6783781&showAllSites=true	69	AFSQYLQK*CPYEEHI, CPYEEHIK*LVQEVTD	GLVLIAFSQYLQK*CPYEEHIK*	4	655.842				26868	28714	26829	26877	26868	83.7272	78.8687	78.2375	78.3418				2.889				4.3932				0.131				2				0.844	rat
Anxa6	370	annexin A6	NP_077070	http://www.ncbi.nlm.nih.gov/entrez/query.fcgi?db=protein&cmd=search&term=NP_077070	76	FNPDADAK*ALRKAMK	AANDFNPDADAK*ALR	2	815.895	14138				14138	14229	14319	14296	45.1393	45.5908	45.2703	45.2867	3.674				-0.012				0.252				1				0.997				rat
ATP5A1	§167	ATP synthase subunit alpha, mitochondrial precursor	P15999	http://www.phosphosite.org/proteinAction.do?id=6784681&showAllSites=true	60	GKGPVGSK*IRRRVGL	GPVGSK*IR	2	428.256	6366	6403			6362	6403	7706	7595	24.8857	25.3965	28.1353	28.0495	2.474	2.327			-0.1852	-0.1911			0.199	0.14			1	1			0.984	0.951			rat
ATP5A1	§531	ATP synthase subunit alpha, mitochondrial precursor	P15999	http://www.phosphosite.org/proteinAction.do?id=6784681&showAllSites=true	60	GNIRSDGK*ISEQSDA	SDGK*ISEQSDAK	2	653.81	4356	4444	4523	4445	4352	4444	4517	4449	19.4043	19.928	19.7655	19.7688	3.669	3.589	2.991	3.476	-0.6423	-0.7655	-0.7349	-0.9859	0.315	0.293	0.303	0.339	1	1	1	1	0.999	0.999	0.998	1	rat
ATP5A1	§539	ATP synthase subunit alpha, mitochondrial precursor	P15999	http://www.phosphosite.org/proteinAction.do?id=6784681&showAllSites=true	60	ISEQSDAK*LKEIVTN	ISEQSDAK*LK	2	580.812	6584	6640	6773	6683	7444	6640	7664	7595	27.7277	26.1025	28.03	28.0495	3.236	3.101	3.128	3.247	-0.5222	-0.6325	-0.6506	-0.6842	0.236	0.214	0.228	0.24	1	1	1	1	0.998	0.997	0.997	0.998	rat
ATP5A1	§539	ATP synthase subunit alpha, mitochondrial precursor	P15999	http://www.phosphosite.org/proteinAction.do?id=6784681&showAllSites=true	60	ISEQSDAK*LKEIVTN	ISEQSDAK*LK	2	580.812	6636				7444	6640	7664	7595	27.7277	26.1025	28.03	28.0495	2.767				-0.5222				0.112				1				0.976				rat
Atp5d	136	ATP synthase subunit delta, mitochondrial precursor	NP_620806	http://www.ncbi.nlm.nih.gov/entrez/query.fcgi?db=protein&cmd=search&term=NP_620806	18	AARANLEK*AQSELSG	ANLEK*AQSELSGAADEAAR	2	986.982	15725				15725	15846	15894	15955	49.428	49.8595	49.3958	49.5968	5.961				0.2355				0.52				1				1				rat
Atp5e; LOC100361879	21; 21	ATP synthase subunit epsilon, mitochondrial	NP_620799; XP_002725045	http://www.ncbi.nlm.nih.gov/entrez/query.fcgi?db=protein&cmd=search&term=NP_620799	6; 6	RFSQICAK*AVRDALK; RFSQICAK*AVRDALK	FSQICAK*AVR	2	611.324	11014	11090	11241		11032	11090	9409	9321	37.1235	37.5605	32.5398	32.4483	3.479	1.978	2.941		-0.6576	-0.8999	-0.2524		0.269	0	0.109		1	1	3		0.999	0.613	0.957		rat
Atp5e	37	ATP synthase subunit epsilon, mitochondrial	NP_620799	http://www.ncbi.nlm.nih.gov/entrez/query.fcgi?db=protein&cmd=search&term=NP_620799	6	EFKANAEK*TSGTSIK	ANAEK*TSGTSIK	2	624.825	4633	4720	4827	4726	4624	4720	7517	7406	20.1708	20.6983	27.6585	27.571	3.681	3.51	3.553	3.762	-0.5922	-0.7876	-0.8052	-0.8165	0.415	0.416	0.409	0.393	1	1	1	1	1	1	1	1	rat
ATP8A1	662	PREDICTED: ATPase, aminophospholipid transporter (APLT), class I, type 8A, member 1	XP_001070245	http://www.phosphosite.org/proteinAction.do?id=10204101&showAllSites=true	125	GATAIEDK*LQDQVPE	NLQLLGATAIEDK*LQDQVPETIETLM#K	3	1023.87	31694				31694	31659	33828	33615	92.2613	92.3298	97.032	96.8985	3.803				0.3666				0.325				1				1				rat
peregrin	150, 152, 154	peregrin	D4A411	http://www.phosphosite.org/proteinAction.do?id=27417900&showAllSites=true	141	AATPKSGK*HKNKEKR, TPKSGKHK*NKEKRKD, KSGKHKNK*EKRKDSN	SGK*HK*NK*EK	2	591.317	2046	2096			2032	2096	4401	4329	12.5424	12.7856	19.4645	19.4605	2.144	2.244			-0.2419	-0.4619			0.012	0.091			1	9			0.647	0.831			rat
peregrin; BRPF3	382; 322	peregrin	D4A411; D3ZMD3	http://www.phosphosite.org/proteinAction.do?id=27417900&showAllSites=true	141; 134	HIPPARWK*LTCYICK; SIPPARWK*LTCYICK	WK*LTCYICK	2	657.323	20527	20600			20524	20600	20682	20722	61.9855	62.2953	61.901	61.975	2.878	2.806			1.0945	1.0374			0.241	0.225			1	1			0.996	0.994			rat
peregrin	894	peregrin	D4A411	http://www.phosphosite.org/proteinAction.do?id=27417900&showAllSites=true	141	RTSVLFSK*KNPKTAG	TSVLFSK*K	2	476.279	12234	12342	12485	12447									1.918	2.124	1.906	1.905	1.8696	1.3883	0.7956	1.5112	0.162	0.162	0.106	0.069	5	6	4	8	0.977	0.994	0.981	0.963	rat
Cox17	30	COX17 homolog, cytochrome c oxidase assembly protein	NP_445992	http://www.ncbi.nlm.nih.gov/entrez/query.fcgi?db=protein&cmd=search&term=NP_445992	7	CCACPETK*KARDACI	CACPETK*K	2	518.234		2801	2860	2761	2728	2786	2848	2761	14.5707	14.8636	14.7603	14.7398		2.035	1.916	1.876		-1.7243	-0.4621	0.3733		0.032	0.015	0.058		2	1	3		0.424	0.247	0.255	rat
Fabp2	38	fatty acid-binding protein, intestinal	NP_037200	http://www.ncbi.nlm.nih.gov/entrez/query.fcgi?db=protein&cmd=search&term=NP_037200	15	LGAHDNLK*LTITQEG	RKLGAHDNLK*	2	597.341	6759				6759	6777	8042	7952	25.9025	26.3608	28.9752	28.9435	2.292				1.8508				0.07				11				0.53				rat
Gpaa1	111	glycosylphosphatidylinositol anchor attachment 1 protein	NP_001004240	http://www.ncbi.nlm.nih.gov/entrez/query.fcgi?db=protein&cmd=search&term=NP_001004240	68	YTQSFSRK*LPFPDET	VGLEVYTQSFSRK*	3	519.275				21456	21280	21348	21438	21456	63.9797	64.2302	63.8788	64.0062				2.999				-0.962				0.096				21				0.77	rat
GPAM	784	glycerol-3-phosphate acyltransferase 1, mitochondrial precursor	P97564	http://www.phosphosite.org/proteinAction.do?id=23229&showAllSites=true	94	CLVKNAVK*MFKDIGV	NAVK*MFK	2	440.241		10711			10591	10711	10833	10768	35.9735	36.5465	36.2587	36.1802		1.947				0.6691				0.082				3				0.764			rat
hnRNP M	§697	heterogeneous nuclear ribonucleoprotein M isoform a	Q62826	http://www.phosphosite.org/proteinAction.do?id=7116515&showAllSites=true	78	SKGCGVVK*FESPEVA	GCGVVK*FESPEVAER	2	853.414	14735	14809	14965	14943	14735	14859	14970	14947	46.852	47.2503	46.975	46.9762	4.909	4.53	4.635	4.654	-0.4564	-0.5596	-0.5988	-0.77	0.39	0.396	0.372	0.333	1	1	1	1	1	1	1	1	rat
LEPR	819	leptin receptor precursor	Q62959	http://www.phosphosite.org/proteinAction.do?id=13248900&showAllSites=true	131	VFMEGVGK*PKIINGF	EGVGK*PK	2	378.716			3913	3807	3625	4329	3922	3807	17.4437	19.6048	18.156	18.0133			1.72	1.621			0.5722	0.8366			0.107	0.089			32	11			0.173	0.174	rat
Lrrc59	135	leucine-rich repeat-containing protein 59	NP_001008281	http://www.ncbi.nlm.nih.gov/entrez/query.fcgi?db=protein&cmd=search&term=NP_001008281	35	AGDCLDEK*QCKQCAN	VAGDCLDEK*QCK	2	732.827	7190				7190	6341	6440	6385	27.0137	25.1988	24.9162	24.9797	2.469				-0.1702				0.232				2				0.973				rat
NUP133	785	PREDICTED: nucleoporin 133	XP_001053507	http://www.phosphosite.org/proteinAction.do?id=3943803&showAllSites=true	128	RQHGIILK*TVYPQAD	QHGIILK*TVYPQADSNLR	3	699.048	16220	16289			16219	16289	16440	16396	50.6997	51.069	50.8263	50.7387	3.484	3.171			-0.45	-0.4944			0.211	0.246			2	1			0.998	0.999			rat
NUTF2	§4	nuclear transport factor 2	P61972	http://www.phosphosite.org/proteinAction.do?id=18574800&showAllSites=true	14	----MGDK*PIWEQIG	GDK*PIWEQIGSSFIQHYYQLFDNDR	3	1033.49	34772	34790	35369	35213	34783	34788	35369	35211	101.299	101.355	101.269	101.285	6.817	5.835	6.663	6.003	0.1543	0.1111	0.1982	-0.2481	0.399	0.406	0.448	0.435	1	1	1	1	1	1	1	1	rat
NUTF2	§4	nuclear transport factor 2	P61972	http://www.phosphosite.org/proteinAction.do?id=18574800&showAllSites=true	14	----MGDK*PIWEQIG	GDK*PIWEQIGSSFIQHYYQLFDNDR	4	775.371		34799			34783	34799	35382	35211	101.299	101.355	101.269	101.285		3.019				0.0811				0.078				6				0.801			rat
Olr577	272	olfactory receptor Olr577	NP_001000567	http://www.ncbi.nlm.nih.gov/entrez/query.fcgi?db=protein&cmd=search&term=NP_001000567	35	SYSMDTDK*MASVFYT	MAVAIFHGTLLFMYFRPSSSYSMDTDK*	4	790.126			30936		28735	28635	30936	30822	83.7865	83.7742	89.1028	89.1813			3.067				-1.6396				0.028				20				0.233		rat
P2Y12	234, 237	P2Y purinoceptor 12	Q9EPX4	http://www.phosphosite.org/proteinAction.do?id=24342&showAllSites=true	39	VRTRGSAK*APKKRVN, RGSAKAPK*KRVNIKV	TRGSAK*APK*	3	333.858				3318	2402	4016	3459	3318	13.664	18.756	16.8437	16.7643				1.906				0.2015				0.007				570				0.264	rat
PCDHB15	643	PREDICTED: protocadherin beta 22	G3V8N1	http://www.phosphosite.org/proteinAction.do?id=25090&showAllSites=true	87	HKLLLMVK*DNGEPPR	LLLM#VK*DNGEPPRS	4	407.469			20301		20146	20214	20301	20281	61.0037	61.2638	60.8668	60.829			2.172				0.1202				0.12				1				0.392		rat
PKDREJ	1513	polycystic kidney disease and receptor for egg jelly-related protein	D3ZCW6	http://www.phosphosite.org/proteinAction.do?id=25103&showAllSites=true	241	MHRPKYCK*NLSWSSK	MHRPKYCK*NLSWS	4	437.964			15010		14749	14838	15010	15010	46.7978	47.1935	47.0833	47.1383			2.303				0.2492				0.161				17				0.164		rat
RGD1564131; SLC25A5	105; §105		XP_001067726; Q09073	http://www.phosphosite.org/proteinAction.do?id=12741606&showAllSites=true	29; 33	IFLGGVDK*RTQFWQY; IFLGGVDK*RTQFWRY	QIFLGGVDK*R	2	587.833		15030			14938	15030	15159	15136	47.287	47.7423	47.4623	47.464		2.826				-0.1368				0.133				1				0.998			rat
RGD1564131; SLC25A5	147; §147		XP_001067726; Q09073	http://www.phosphosite.org/proteinAction.do?id=12741606&showAllSites=true	29; 33	CLAADVGK*AGAERKF; RLAADVGK*AGAEREF	LAADVGK*AGAER	2	600.323	7605				7605	7630	7811	7721	28.1162	28.612	28.4048	28.3765	2.922				-0.0371				0.203				1				0.987				rat
RGD1564131; SLC25A4; SLC25A5	92; §92; §92		XP_001067726; Q05962; Q09073	http://www.phosphosite.org/proteinAction.do?id=12741606&showAllSites=true	29; 33; 33	QALNFAFK*DKYKQIF; QALNFAFK*DKYKQIF; QALNFAFK*DKYKQIF	YFPTQALNFAFK*DK	2	866.441	24809	24773	24929	24968	24809	24834	24945	24964	73.3748	73.5295	73.1098	73.2507	4.411	4.144	4.184	3.917	-0.0785	-0.0751	0.3753	0.3112	0.506	0.539	0.532	0.496	1	1	1	1	1	1	1	1	rat
RGD1564131; SLC25A4; SLC25A5	92; §92; §92		XP_001067726; Q05962; Q09073	http://www.phosphosite.org/proteinAction.do?id=12741606&showAllSites=true	29; 33; 33	QALNFAFK*DKYKQIF; QALNFAFK*DKYKQIF; QALNFAFK*DKYKQIF	YFPTQALNFAFK*DK	3	577.963	24811	24776			24811	24834	24966	24964	73.3748	73.5295	73.1685	73.2507	4.318	4.508			0.0866	0.2367			0.291	0.255			1	5			1	1			rat
Ryr3	3698	PREDICTED: ryanodine receptor 3	XP_001080527	http://www.ncbi.nlm.nih.gov/entrez/query.fcgi?db=protein&cmd=search&term=XP_001080527	556	GNAGVQQK*MLDYLKE	AGVQQK*	2	336.687			720		739	828	720	1613	5.6161	6.2482	5.6725	11.3191			1.872				-0.106				0.004				2				0.232		rat
Slc22a13	137	solute carrier family 22 member 13	NP_001119757	http://www.ncbi.nlm.nih.gov/entrez/query.fcgi?db=protein&cmd=search&term=NP_001119757	61	VCERENLK*RTSQSVF	ENLK*RTSQSVFM#AGLL	3	617.993			18831		18634	17589	18831	18832	57.0348	54.4265	57.1393	57.068			2.916				-1.8633				0.171				3				0.218		rat
SLC25A4	§10	ADP/ATP translocase 1	Q05962	http://www.phosphosite.org/proteinAction.do?id=1457413&showAllSites=true	33	DQALSFLK*DFLAGGI	GDQALSFLK*DFLAGGIAAAVSK	3	741.067	35393	35356			35393	35355	36096	35883	102.941	102.865	103.112	103.109	4.778	5.13			1.3452	2.0003			0.382	0.391			1	1			0.994	1			rat
SLC25A4	§23	ADP/ATP translocase 1	Q05962	http://www.phosphosite.org/proteinAction.do?id=1457413&showAllSites=true	33	GIAAAVSK*TAVAPIE	DFLAGGIAAAVSK*TAVAPIER	2	1050.08	27989	27941	28000	27938	27989	27816	28011	27945	81.4455	81.5478	81.231	81.323	4.601	3.641	3.744	4.176	-0.1256	-0.1265	-0.3409	-0.2747	0.442	0.285	0.381	0.342	1	1	1	1	1	0.998	1	1	rat
SLC25A4	§23	ADP/ATP translocase 1	Q05962	http://www.phosphosite.org/proteinAction.do?id=1457413&showAllSites=true	33	GIAAAVSK*TAVAPIE	DFLAGGIAAAVSK*TAVAPIER	3	700.388	27959	27880	28118		27959	27816	28032	27945	81.4455	81.5478	81.2872	81.323	5.089	4.497	3.844		0.3875	0.2317	0.2784		0.382	0.295	0.367		1	1	1		1	1	1		rat
SLC25A4	§23	ADP/ATP translocase 1	Q05962	http://www.phosphosite.org/proteinAction.do?id=1457413&showAllSites=true	33	GIAAAVSK*TAVAPIE	DFLAGGIAAAVSK*TAVAPIER	3	700.388	28406	36449			27959	27816	28032	27945	81.4455	81.5478	81.2872	81.323	3.532	3.428			-1.2656	-0.0098			0.239	0.247			8	7			0.994	0.997			rat
SLC25A4	§23	ADP/ATP translocase 1	Q05962	http://www.phosphosite.org/proteinAction.do?id=1457413&showAllSites=true	33	GIAAAVSK*TAVAPIE	DFLAGGIAAAVSK*TAVAPIER	4	525.543		27788												4.552				-0.0241				0.394				1				1			rat
SLC25A4; SLC25A5	§272; §272	ADP/ATP translocase 1	Q05962; Q09073	http://www.phosphosite.org/proteinAction.do?id=1457413&showAllSites=true	33; 33	EGRKAFFK*GAWSNVL; EGGKAFFK*GAWSNVL	AFFK*GAWSNVLR	2	719.385	24097	24083		24263	24097	24099	24252	24250	71.389	71.5517	71.2313	71.3005	3.875	3.809		3.953	-0.1834	-0.1521		-0.2905	0.316	0.327		0.315	1	1		1	0.999	0.999		0.999	rat
SLC25A5	§23	ADP/ATP translocase 2	Q09073	http://www.phosphosite.org/proteinAction.do?id=1457412&showAllSites=true	33	GVAAAISK*TAVAPIE	DFLAGGVAAAISK*TAVAPIER	2	1050.08	27733	27678		27853									4.91	4.589		2.525	-0.1365	-0.1613		-0.2046	0.389	0.436		0.201	1	1		2	1	1		0.952	rat
SLC25A5	§23	ADP/ATP translocase 2	Q09073	http://www.phosphosite.org/proteinAction.do?id=1457412&showAllSites=true	33	GVAAAISK*TAVAPIE	DFLAGGVAAAISK*TAVAPIER	3	700.388	27709	27641	27849	27786									4.564	4.815	4.448	4.515	0.3356	0.2555	-0.1708	-0.2137	0.375	0.387	0.263	0.436	1	1	1	1	1	1	1	1	rat
SLC25A5	§23	ADP/ATP translocase 2	Q09073	http://www.phosphosite.org/proteinAction.do?id=1457412&showAllSites=true	33	GVAAAISK*TAVAPIE	DFLAGGVAAAISK*TAVAPIER	3	700.388	28836	28798		28031									2.775	3.22		4.194	-0.9368	-0.743		-0.1999	0.081	0.194		0.231	1	1		1	0.903	0.995		0.999	rat
SLC25A5	§23	ADP/ATP translocase 2	Q09073	http://www.phosphosite.org/proteinAction.do?id=1457412&showAllSites=true	33	GVAAAISK*TAVAPIE	DFLAGGVAAAISK*TAVAPIER	3	700.388				37068												2.459				-1.0807				0.138				1				0.943	rat
SLC25A5	§23	ADP/ATP translocase 2	Q09073	http://www.phosphosite.org/proteinAction.do?id=1457412&showAllSites=true	33	GVAAAISK*TAVAPIE	DFLAGGVAAAISK*TAVAPIER	4	525.543	27781				27781	27816	28011	27903	81.4455	81.5478	81.231	81.2062	4.066				0.0264				0.311				1				1				rat
Slc8a2	503	sodium/calcium exchanger 2 precursor	NP_511174	http://www.ncbi.nlm.nih.gov/entrez/query.fcgi?db=protein&cmd=search&term=NP_511174	101	PDGGGRPK*GRLVAPL	EPDGGGRPK*	3	318.826			9877				9877	9846			33.7802	33.7848			1.83				-2.8842				0.105				19				0.206		rat
Spcs2	191	signal peptidase complex subunit 2 homolog	NP_001178530	http://www.ncbi.nlm.nih.gov/entrez/query.fcgi?db=protein&cmd=search&term=NP_001178530	25	QREAEFTK*SIAKFFD	EAEFTK*SIAK	2	583.309	10968				10968	11037	10875	11083	36.0853	37.3485	36.3663	36.9935	1.876				-0.667				0.023				213				0.265				rat
TOMM70A	5	mitochondrial import receptor subunit TOM70	Q75Q39	http://www.phosphosite.org/proteinAction.do?id=23476&showAllSites=true	67	---MAASK*PVEAAMA	AASK*PVEAAMAAAAAPASGNGVGSSGGTAAPGSGAGTLPR	4	859.678			19076		18949	18975	19115	19105	57.8678	58.0275	57.7975	57.7837			3.66				-0.3761				0.117				2				0.951		rat
TOMM70A	5	mitochondrial import receptor subunit TOM70	Q75Q39	http://www.phosphosite.org/proteinAction.do?id=23476&showAllSites=true	67	---MAASK*PVEAAMA	AASK*PVEAAMAAAAAPASGNGVGSSGGTAAPGSGAGTLPR	4	859.678			19115		18949	18975	19115	19105	57.8678	58.0275	57.7975	57.7837			3.244				-0.3761				0.245				284				0.853		rat
TPR	§713	translocated promoter region	NP_001100655	http://www.phosphosite.org/proteinAction.do?id=24983048&showAllSites=true	267	DLRSQNTK*ISTQLDF	SQNTK*ISTQLDFASK	2	855.439	15299	15388	15524	15501	15299	15384	15516	15493	48.2995	48.6313	48.4005	48.4013	5.27	5.007	5.184	4.91	-0.2551	-0.1557	-0.53	-0.2042	0.497	0.559	0.546	0.498	1	1	1	1	1	1	1	1	rat
TPR	§723	translocated promoter region	NP_001100655	http://www.phosphosite.org/proteinAction.do?id=24983048&showAllSites=true	267	TQLDFASK*RYEMLQD	ISTQLDFASK*R	2	654.351	14400		14602	14594	14392	14503	14613	15178	45.851	46.3	46.0373	47.5752	2.915		2.316	2.386	-2.5773		-1.4433	-0.2656	0.169		0.141	0.156	11		1	4	0.992		0.997	0.994	rat
TPR	§748	translocated promoter region	NP_001100655	http://www.phosphosite.org/proteinAction.do?id=24983048&showAllSites=true	267	SLQERNQK*LTATTQK	NQK*LTATTQK	2	587.825	4784	4870	4989	4900	4813	4870	5027	4941	20.6557	21.1335	21.1772	21.1323	3.335	3.359	3.389	3.401	-1.251	-1.2289	-1.1148	-1.1387	0.31	0.323	0.286	0.314	1	1	1	1	0.999	1	0.999	0.999	rat
TPR	§748, §755	translocated promoter region	NP_001100655	http://www.phosphosite.org/proteinAction.do?id=24983048&showAllSites=true	267	SLQERNQK*LTATTQK, KLTATTQK*QEQIINT	NQK*LTATTQK*QEQIINTM#TQDLR	3	935.147		18386			18508	18386	18183	17530	56.7075	57.0447	55.394	53.6933		4.695				-1.7206				0.38				1				1			rat
Trpc2	820	PREDICTED: transient receptor potential cation channel, subfamily C, member 2	XP_002725750	http://www.ncbi.nlm.nih.gov/entrez/query.fcgi?db=protein&cmd=search&term=XP_002725750	142	GFLWFECK*EVWIEGL	SVWETSLHMIWVTGFLWFECK*	2	1349.65		31580	31823		31570	31554	31823	31830	91.834	92.0238	91.6547	91.9058		2.595	2.325			-0.2704	-0.8437			0	0.005			22	5			0.252	0.262		rat
VDAC1	§109	voltage-dependent anion-selective channel protein 1	Q9Z2L0	http://www.phosphosite.org/proteinAction.do?id=21631&showAllSites=true	31	SFSPNTGK*KNAKIKT	LTFDSSFSPNTGK*K	2	785.891	15481	15566			15463	15566	15684	15661	48.7047	49.081	48.8463	48.8433	3.617	3.17			-0.5551	-0.6652			0.43	0.322			1	1			1	1			rat
VDAC1	§224	voltage-dependent anion-selective channel protein 1	Q9Z2L0	http://www.phosphosite.org/proteinAction.do?id=21631&showAllSites=true	31	TRFGIAAK*YQVDPDA	FGIAAK*YQVDPDACFSAK	2	1015.49	19963	20030	20118	20154	19963	20067	20157	20176	60.6183	60.8795	60.5458	60.563	4.88	5.222	4.791	5.354	-0.5192	-0.3473	-0.2522	0.0054	0.492	0.501	0.528	0.509	1	1	1	1	1	1	1	1	rat
VDAC1	§224	voltage-dependent anion-selective channel protein 1	Q9Z2L0	http://www.phosphosite.org/proteinAction.do?id=21631&showAllSites=true	31	TRFGIAAK*YQVDPDA	FGIAAK*YQVDPDACFSAK	3	677.328	19961	20027	20117	20140	19961	20067	20136	18874	60.6183	60.8795	60.4913	57.178	3.921	4.192	3.818	3.021	0.0571	-0.1532	-0.372	-0.4793	0.298	0.345	0.339	0.19	1	1	1	2	1	1	1	0.992	rat
VDAC1	§28	voltage-dependent anion-selective channel protein 1	Q9Z2L0	http://www.phosphosite.org/proteinAction.do?id=21631&showAllSites=true	31	GYGFGLIK*LDLKTKS	GYGFGLIK*LDLK	2	683.393	26237	26182		26318	26237	26199	26331	26308	77.0798	77.1715	76.795	76.8598	3.876	3.878		3.727	0.0385	0.0004		0.5847	0.411	0.472		0.278	1	1		1	1	1		0.999	rat
VDAC2	§75	voltage-dependent anion-selective channel protein 2	P81155	http://www.phosphosite.org/proteinAction.do?id=21632&showAllSites=true	32	GTLETKYK*WCEYGLT	YK*WCEYGLTFTEK	2	883.908	21835	21921		22099	21868	21921	22047	22066	65.5183	65.7723	65.4473	65.4675	4.379	4.239		4.047	-0.2982	-0.5342		-2.1139	0.437	0.392		0.397	1	1		1	1	1		0.998	rat
VDAC3	§163	voltage-dependent anion-selective channel protein 3	Q9R1Z0	http://www.phosphosite.org/proteinAction.do?id=21633&showAllSites=true	31	SFDTAKSK*LCQNNFA	SK*LCQNNFALGYK	2	792.896	15290	15373	15511	15498	15316	15373	15516	15493	48.2995	48.6313	48.4005	48.4013	4.013	4.252	4.475	3.419	-0.6113	-0.4466	-1.7004	-1.867	0.384	0.396	0.41	0.288	1	1	1	1	1	1	1	0.993	rat
VDAC3	174	voltage-dependent anion-selective channel protein 3	Q9R1Z0	http://www.phosphosite.org/proteinAction.do?id=21633&showAllSites=true	31	NNFALGYK*AEDFQLH	LCQNNFALGYK*AEDFQLHTHVNDGTEFGGSIYQR	4	993.716	21851	21917	22038	22100	21851	21915	22047	22087	65.5183	65.7178	65.4473	65.521	4.148	4.708	5.136	4.206	-0.6645	-1.2972	-1.9607	-0.7436	0.284	0.316	0.471	0.2	1	1	1	8	1	1	1	0.994	rat
VDAC3	174	voltage-dependent anion-selective channel protein 3	Q9R1Z0	http://www.phosphosite.org/proteinAction.do?id=21633&showAllSites=true	31	NNFALGYK*AEDFQLH	LCQNNFALGYK*AEDFQLHTHVNDGTEFGGSIYQR	4	993.716		21910		22077	21851	21915	22047	22087	65.5183	65.7178	65.4473	65.521		4.465		3.959		-1.2972		-1.2262		0.295		0.175		1		1		0.999		0.995	rat
VDAC3	256	voltage-dependent anion-selective channel protein 3	Q9R1Z0	http://www.phosphosite.org/proteinAction.do?id=21633&showAllSites=true	31	QSLRPGVK*LTLSALV	VNNASLIGLGYTQSLRPGVK*LTLSALVDGK	3	1042.92	29404				29404	29328	29145		85.6473	85.6842	84.227		3.415				-0.8984				0.278				3				0.997				rat
VDAC3	§63	voltage-dependent anion-selective channel protein 3	Q9R1Z0	http://www.phosphosite.org/proteinAction.do?id=21633&showAllSites=true	31	GNLETKYK*VCNYGLI	YK*VCNYGLIFTQK	2	838.429	20278		20420	20464	20278	20382	20430	20470	61.4393	61.6967	61.2452	61.3163	4.161		4.318	4.508	0.3675		-0.1546	-0.0197	0.467		0.473	0.484	1		1	1	1		1	1	rat
Vmn1r74	235	vomeronasal 1 receptor 41	Q5J3L1	http://www.phosphosite.org/proteinAction.do?id=26360135&showAllSites=true	37	SILCRHKK*QVKHIHT	HKK*QVK	2	405.253			3393		3239	3302	3393	3269	16.339	16.7065	16.6225	16.5286			1.644				0.174				0.041				7				0.363		rat
Zfp422	18	zinc finger protein 22	NP_001012763	http://www.ncbi.nlm.nih.gov/entrez/query.fcgi?db=protein&cmd=search&term=NP_001012763	27	SRSASQGK*TYESKRK	SASQGK*TYESK	2	614.296	3464	3569	3632		3464	3574	3618	3516	17.0085	17.5092	17.2995	17.2212	3.205	3.008	2.844		-0.7284	-0.8457	-0.2372		0.391	0.454	0.362		1	1	1		1	1	0.998		rat
C3	215	complement C3	P01026	http://www.phosphosite.org/proteinAction.do?id=4152415&showAllSites=true	186	AFYEHAPK*QTFSAEF	AFYEHAPK*	2	502.745			15207		14980	15090	15207	15199	47.3968	47.8572	47.5158	47.6325			1.554				-0.153				0.019				862				0.661		rat
BRD7	82	bromodomain-containing protein 7	D3ZXX7	http://www.phosphosite.org/proteinAction.do?id=28069920&showAllSites=true	45	VVQESGGK*LTRRLAN	VVQESGGK*LTR	2	608.338	6476	6523	6664	6585	6509	6523	6677	6592	25.2752	25.7817	25.5192	25.5082	3.909	3.721	3.619	3.721	1.1034	1.2071	1.2761	1.7162	0.356	0.373	0.304	0.327	1	1	1	1	1	1	0.998	0.999	rat
BRD8	§91	bromodomain-containing protein 8	Q5TLG7	http://www.phosphosite.org/proteinAction.do?id=24977196&showAllSites=true	103	PKRKRGEK*GEVVETV	RGEK*GEVVETVEDVIVR	3	652.685	22658	22682	22781	22796	22645	22682	21312	22780	67.5432	67.834	63.5453	67.3573	4.126	3.208	3.008	2.973	1.2296	0.5896	0.7414	0.6826	0.376	0.326	0.053	0.253	1	1	38	1	1	1	0.746	0.998	rat
GTF3B	599	transcription factor IIIB 90 kDa subunit	D4A8W8	http://www.phosphosite.org/proteinAction.do?id=28055756&showAllSites=true	74	DPGTSMGK*RLRPLVS	NSADPGTSMGK*R	2	631.793		5437			5365	5437	5558	8158	22.3138	22.8448	22.622	29.4568		2.358				-3.25				0.027				24				0.709			rat
DDX5	§32	probable ATP-dependent RNA helicase DDX5	Q6AYI1	http://www.phosphosite.org/proteinAction.do?id=6785009&showAllSites=true	69	RTGPLSGK*KFGNPGE	TGPLSGK*K	2	415.243				5153	4970	5037	5254	5153	21.1175	21.6282	21.774	21.714				2.131				0.1459				0.116				4				0.989	rat
DDX5	§40	probable ATP-dependent RNA helicase DDX5	Q6AYI1	http://www.phosphosite.org/proteinAction.do?id=6785009&showAllSites=true	69	KFGNPGEK*LVKKKWN	FGNPGEK*LVK	2	565.814	12433				12433	12528	11001	15955	40.7165	41.1638	36.6862	49.5968	1.699				0.2843				0.103				4				0.493				rat
Dpy30	40	protein dpy-30 homolog	NP_001164016	http://www.ncbi.nlm.nih.gov/entrez/query.fcgi?db=protein&cmd=search&term=NP_001164016	11	NEKINAEK*SSKQKVD	INAEK*SSK	2	459.748	2693	2757			2693	2200	3174	2130	15.0131	13.1661	15.9795	12.9797	2.009	2.071			-0.1208	-1.4818			0.098	0.06			1	2			0.823	0.816			rat
E2f3	35	transcription factor E2F3	NP_001131098	http://www.ncbi.nlm.nih.gov/entrez/query.fcgi?db=protein&cmd=search&term=NP_001131098	25	AAAASMDK*RALLASS	ALEQYLVTAGGGEGAAVVAAAAAASMDK*R	3	930.808			34590		34069	34032	34590	34392	99.3608	99.3122	99.0782	99.0837			3.546				-1.2981				0.139				22				0.632		rat
ENO1	§343	alpha-enolase isoform 2	P04764	http://www.phosphosite.org/proteinAction.do?id=1457401&showAllSites=true	47	SCNCLLLK*VNQIGSV	SCNCLLLK*VNQIGSVTESLQACK	3	888.777	27373	27315	27494	27453	27354	27333	30342	30234	80.1947	80.2288	87.468	87.5992	5.964	5.157	4.583	2.939	-0.0865	-0.5061	-0.3015	-0.0043	0.391	0.433	0.348	0.17	1	1	1	38	1	1	1	0.944	rat
ENO1	§343	alpha-enolase isoform 2	P04764	http://www.phosphosite.org/proteinAction.do?id=1457401&showAllSites=true	47	SCNCLLLK*VNQIGSV	SCNCLLLK*VNQIGSVTESLQACK	3	888.777	27354				27354	27333	30342	30234	80.1947	80.2288	87.468	87.5992	3.043				-0.109				0.062				12				0.789				rat
HDAC1	412	histone deacetylase 1	Q4QQW4	http://www.phosphosite.org/proteinAction.do?id=24103&showAllSites=true	55	ISICSSDK*RIACEEE	ISICSSDK*R	2	554.277	7753				7753	7798	8084	8964	28.4863	29.0338	29.077	31.5343	2.176				-2.113				0.135				1				0.997				rat
HIRA	114	protein HIRA	NP_001129232	http://www.phosphosite.org/proteinAction.do?id=6786193&showAllSites=true	112	TVFGSSGK*LANVEQW	ATYIGPSTVFGSSGK*LANVEQWR	3	837.427	25156	25134		25331	25156	25170	24126	24145	74.321	74.423	70.8977	71.015	3.449	4.247		3.842	-0.6863	-0.8043		-1.3628	0.258	0.361		0.372	1	1		1	0.999	1		1	rat
HMGB2	182	high mobility group protein B2	P52925	http://www.phosphosite.org/proteinAction.do?id=27294600&showAllSites=true	24	PGRPTGSK*KKNEPED	KGPGRPTGSK*K	2	577.836	1625												2.282				-0.4977				0.114				87				0.979				rat
HMGB2	182	high mobility group protein B2	P52925	http://www.phosphosite.org/proteinAction.do?id=27294600&showAllSites=true	24	PGRPTGSK*KKNEPED	KGPGRPTGSK*K	3	385.56	1614				1614	1659	1681	1570	11.2865	11.4356	11.2533	11.1158	1.76				-0.8995				0.049				33				0.952				rat
hnRNP U	§787	heterogeneous nuclear ribonucleoprotein U	Q63555	http://www.phosphosite.org/proteinAction.do?id=15437&showAllSites=true	88	QGQFWGQK*PWSQHYH	NQSQGYNQWQQGQFWGQK*PWSQHYHQGYY	3	1234.21	21794	21864	21949	21986	21826	21915	21965	22024	65.4092	65.7178	65.286	65.3588	3.192	3.162	3.984	3.662	-0.6149	-0.5136	-1.187	-1.2599	0.08	0.231	0.356	0.286	1	1	1	1	0.998	1	1	1	rat
hnRNP U	§787	heterogeneous nuclear ribonucleoprotein U	Q63555	http://www.phosphosite.org/proteinAction.do?id=15437&showAllSites=true	88	QGQFWGQK*PWSQHYH	NQSQGYNQWQQGQFWGQK*PWSQHYHQGYY	3	1234.21	21780	21880	21965		21826	21915	21965	22024	65.4092	65.7178	65.286	65.3588	3.094	2.365	3.057		-0.6149	-0.5136	-1.187		0.24	0.043	0.177		1	1	1		1	0.986	0.999		rat
hnRNP U	§787	heterogeneous nuclear ribonucleoprotein U	Q63555	http://www.phosphosite.org/proteinAction.do?id=15437&showAllSites=true	88	QGQFWGQK*PWSQHYH	NQSQGYNQWQQGQFWGQK*PWSQHYHQGYY	4	925.91			21964	21983	21847	21915	22005	21983	65.4628	65.7178	65.3408	65.3588			4.239	4.247			-0.0137	-0.2536			0.174	0.302			1	1			1	1	rat
Ing4	127	inhibitor of growth protein 4	NP_001073356	http://www.ncbi.nlm.nih.gov/entrez/query.fcgi?db=protein&cmd=search&term=NP_001073356	28	DYDSSSSK*GRTQKEK	QIESSDYDSSSSK*GR	2	844.374	6385	6442	6578	6504	6385	6444	6575	6512	24.9488	25.5087	25.2468	25.3042	4.204	4.745	4.384	4.306	-0.4783	-0.4119	-1.2237	-0.5642	0.471	0.522	0.546	0.521	1	1	1	1	1	1	1	1	rat
Ing4	127	inhibitor of growth protein 4	NP_001073356	http://www.ncbi.nlm.nih.gov/entrez/query.fcgi?db=protein&cmd=search&term=NP_001073356	28	DYDSSSSK*GRTQKEK	QIESSDYDSSSSK*GR	2	844.374		6448			6385	6444	6575	6512	24.9488	25.5087	25.2468	25.3042		3.947				-0.4119				0.559				1				1			rat
Ing4	127	inhibitor of growth protein 4	NP_001073356	http://www.ncbi.nlm.nih.gov/entrez/query.fcgi?db=protein&cmd=search&term=NP_001073356	28	DYDSSSSK*GRTQKEK	QIESSDYDSSSSK*GR	3	563.252		6473			6384	6451		5004	24.9488	25.5087		21.293		3.586				-1.8683				0.329				1				1			rat
Ing4	127	inhibitor of growth protein 4	NP_001073356	http://www.ncbi.nlm.nih.gov/entrez/query.fcgi?db=protein&cmd=search&term=NP_001073356	28	DYDSSSSK*GRTQKEK	QIESSDYDSSSSK*GR	3	563.252		6451			6384	6451		5004	24.9488	25.5087		21.293		2.455				-1.8683				0.167				1				0.953			rat
Ing4	142, 144	inhibitor of growth protein 4	NP_001073356	http://www.ncbi.nlm.nih.gov/entrez/query.fcgi?db=protein&cmd=search&term=NP_001073356	28	KAARARSK*GKNSDEE, ARARSKGK*NSDEEAP	SK*GK*NSDEEAPK	2	687.331	3966												3.459				-1.4599				0.259				1				0.999				rat
Ing4	142, 144, 152	inhibitor of growth protein 4	NP_001073356	http://www.ncbi.nlm.nih.gov/entrez/query.fcgi?db=protein&cmd=search&term=NP_001073356	28	KAARARSK*GKNSDEE, ARARSKGK*NSDEEAP, NSDEEAPK*AAQKKLK	SK*GK*NSDEEAPK*AAQK	3	605.302	5607	5682			5617	5682	8653	5735	22.9807	23.5438	30.5437	23.3205	3.914	4.076			-0.8419	-0.7681			0.177	0.179			1	1			0.986	0.99			rat
Ing4	142, 144, 152, 156	inhibitor of growth protein 4	NP_001073356	http://www.ncbi.nlm.nih.gov/entrez/query.fcgi?db=protein&cmd=search&term=NP_001073356	28	KAARARSK*GKNSDEE, ARARSKGK*NSDEEAP, NSDEEAPK*AAQKKLK, EAPKAAQK*KLKLVRT	SK*GK*NSDEEAPK*AAQK*K	2	992.503	6939				6939	6980			26.3533	26.9128			4.349				0.3075				0.42				1				1				rat
Ing4	142, 144, 152, 156	inhibitor of growth protein 4	NP_001073356	http://www.ncbi.nlm.nih.gov/entrez/query.fcgi?db=protein&cmd=search&term=NP_001073356	28	KAARARSK*GKNSDEE, ARARSKGK*NSDEEAP, NSDEEAPK*AAQKKLK, EAPKAAQK*KLKLVRT	SK*GK*NSDEEAPK*AAQK*K	3	662.004	6925	6964	7129	7042	6919	6964	7118	7008	26.3533	26.9128	26.6348	26.5562	3.72	4.087	2.623	3.362	-0.4118	-0.2076	-0.7792	-0.8966	0.204	0.338	0.141	0.328	1	1	178	36	0.989	1	0.371	0.995	rat
Tip60	327	histone acetyltransferase KAT5	Q99MK2	http://www.phosphosite.org/proteinAction.do?id=28025475&showAllSites=true	59	AKCFLDHK*TLYYDTD	CFLDHK*TLYYDTDPFLFYVMTEYDCK	3	1142.84				32351	31024	32079	32442	32318	90.2558	93.5363	93.1622	93.3177				4.453				-1.7747				0.361				1				1	rat
Tip60	327	histone acetyltransferase KAT5	Q99MK2	http://www.phosphosite.org/proteinAction.do?id=28025475&showAllSites=true	59	AKCFLDHK*TLYYDTD	CFLDHK*TLYYDTDPFLFYVMTEYDCK	3	1142.84				32318	31024	32079	32442	32318	90.2558	93.5363	93.1622	93.3177				3.779				-0.5332				0.254				1				0.999	rat
Tip60	327	histone acetyltransferase KAT5	Q99MK2	http://www.phosphosite.org/proteinAction.do?id=28025475&showAllSites=true	59	AKCFLDHK*TLYYDTD	CFLDHK*TLYYDTDPFLFYVM#TEYDCK	3	1148.17			30077	29985	29932	29853	30077	30003	87.113	87.1562	86.7333	86.9858			4.342	4.553			-0.2485	-0.3409			0.372	0.351			1	1			1	1	rat
Tip60	327	histone acetyltransferase KAT5	Q99MK2	http://www.phosphosite.org/proteinAction.do?id=28025475&showAllSites=true	59	AKCFLDHK*TLYYDTD	CFLDHK*TLYYDTDPFLFYVM#TEYDCK	3	1148.17				29931	29932	29853	30077	30003	87.113	87.1562	86.7333	86.9858				4.548				-0.2793				0.376				1				1	rat
Myc	§149	myc proto-oncogene protein	P09416	http://www.phosphosite.org/proteinAction.do?id=5582&showAllSites=true	49	AAKLVSEK*LASYQAA	LVSEK*LASYQAAR	2	739.404	13977		14195	14172	13993	14082	14195	14170	44.817	45.2075	44.939	44.9547	4.255		4.447	4.252	-0.4067		-0.4988	-0.5928	0.242		0.324	0.267	1		1	1	0.999		1	0.999	rat
Myc	§149	myc proto-oncogene protein	P09416	http://www.phosphosite.org/proteinAction.do?id=5582&showAllSites=true	49	AAKLVSEK*LASYQAA	LVSEK*LASYQAAR	3	493.272	14000		14221	14175	13993	14082	14193	14175	44.817	45.2075	44.939	44.9547	3.322		3.159	3.825	-0.2173		0.0676	-0.1807	0.236		0.229	0.339	1		1	1	0.999		0.999	1	rat
MYST2	278	histone acetyltransferase MYST2	Q810T5	http://www.phosphosite.org/proteinAction.do?id=24978238&showAllSites=true	71	KRNSGLSK*EQKEKYM	NSGLSK*EQK	2	516.77	3654			3740	3654	3746	3817	3735	17.5787	17.9995	17.8538	17.837	2.814			2.624	-1.2527			-1.3379	0.169			0.182	6			10	0.984			0.975	rat
MYST2; MYST3	433; §602	histone acetyltransferase MYST2	Q810T5; Q5TKR9	http://www.phosphosite.org/proteinAction.do?id=24978238&showAllSites=true	71; 223	AKLFLDHK*TLYYDVE; AKLFLDHK*TLYYDVE	LFLDHK*TLYYDVEPF	2	971.485	27487	27407			27487	27417	25890	27547	80.3628	80.4553	75.6312	80.2353	2.989	2.552			-0.484	0.0505			0.143	0.165			1	1			0.392	0.194			rat
NFI-A	§276	nuclear factor 1 A-type	P09414	http://www.phosphosite.org/proteinAction.do?id=20511&showAllSites=true	56	TSSTSSTK*RLKSVED	SLPSTSSTSSTK*R	2	690.852	5476	5532			5476	5544	5684	5591	22.5922	23.1387	22.9557	22.9267	2.546	2.927			-0.8674	-0.548			0.319	0.282			1	1			1	1			rat
NOLC1	196	nucleolar and coiled-body phosphoprotein 1	P41777	http://www.phosphosite.org/proteinAction.do?id=5514&showAllSites=true	74	KAAATAAK*APTKAQT	AAATAAK*APTK	2	521.798	3263	3322	3394	3314	3263	3344	3423	3332	16.4602	16.8247	16.746	16.7105	3.116	2.858	2.736	3.107	-0.902	-0.8607	-1.3067	-1.1926	0.292	0.233	0.185	0.242	1	1	1	1	0.999	0.995	0.988	0.997	rat
NOLC1	261	nucleolar and coiled-body phosphoprotein 1	P41777	http://www.phosphosite.org/proteinAction.do?id=5514&showAllSites=true	74	PKKQVVAK*APVKVTA	KQVVAK*APVK	2	555.356	4848			4959	4848	4889	5048	4941	20.7032	21.1335	21.2287	21.1323	2.278			2.514	0.5915			-0.5286	0.069			0.253	1			2	0.851			0.992	rat
NOLC1	469	nucleolar and coiled-body phosphoprotein 1	P41777	http://www.phosphosite.org/proteinAction.do?id=5514&showAllSites=true	74	AAPSLPAK*QAPRAGG	AAPSLPAK*QAPR	2	624.857	9658	9731	9906	9802	9658	9756	9932	9888	33.6143	34.0818	33.8853	33.8968	2.84	3.181	2.965	2.458	-0.617	-0.9197	-0.3912	-0.5874	0.336	0.258	0.178	0.245	1	1	1	1	0.998	0.998	0.984	0.989	rat
NOLC1	76	nucleolar and coiled-body phosphoprotein 1	P41777	http://www.phosphosite.org/proteinAction.do?id=5514&showAllSites=true	74	QSNGPVAK*KAKKETS	LQSNGPVAK*K	2	542.312	4672	4751	4868	4775	4672	4763	4880	4773	20.3362	20.8107	20.7788	20.6838	2.403	2.654	2.439	2.24	0.246	0.0586	-0.6843	-0.4203	0.198	0.144	0.182	0.122	1	1	2	2	0.998	0.998	0.999	0.992	rat
NONO	§203	non-POU domain-containing octamer-binding protein	Q5FVM4	http://www.phosphosite.org/proteinAction.do?id=6782329&showAllSites=true	55	GIVEFSGK*PAARKAL	GIVEFSGK*PAAR	2	637.349	13436		13631	13614	13436	13536	13647	13582	43.3887	43.7787	43.5205	43.4415	2.571		2.926	2.385	-0.7585		-0.3965	0.3164	0.164		0.112	0.171	6		3	5	0.997		0.998	0.994	rat
NR5A2	558	nuclear receptor subfamily 5 group A member 2	Q9QWM1	http://www.phosphosite.org/proteinAction.do?id=15611516&showAllSites=true	64	LIEMLHAK*RA-----	HVNGDVPYNNLLIEMLHAK*	2	1110.07				36213	34426	33675	36390	36213	100.363	98.2292	103.878	102.988				2.167				-1.6904				0.022				2				0.729	rat
PHC3	828	polyhomeotic-like protein 3	NP_001101132	http://www.phosphosite.org/proteinAction.do?id=11961218&showAllSites=true	106	ALSRWNRK*PDNQSLG	K*PDNQSLGHR	3	398.539		492			447	492		1570	3.2324	3.2011		11.1158		2.493				-0.1162				0.063				36				0.99			rat
POLR2A	1306	PREDICTED: polymerase (RNA) II (DNA directed) polypeptide A isoform 1	XP_343923	http://www.phosphosite.org/proteinAction.do?id=21041&showAllSites=true	217	QGIEQISK*VYMHLPQ	CIESNM#LTDM#TLQGIEQISK*	2	1193.05		32993			33586	32993	35907	30171	97.8995	96.0292	102.617	87.4345		2.479				2.0554				0.16				37				0.887			rat
ANKRD25	299	PREDICTED: rCG31687-like isoform 1	D4ACC2	http://www.phosphosite.org/proteinAction.do?id=25255&showAllSites=true	90	AVLETQLK*KALQELR	VLETQLK*K	2	500.805		8408			8365	8408	8611	8488	30.1373	30.6585	30.4343	30.3053		2.162				-0.1707				0.031				29				0.206			rat
RBM14	149	PREDICTED: RNA binding motif protein 14	M0R9Q1	http://www.phosphosite.org/proteinAction.do?id=25250&showAllSites=true	69	INVELSTK*GQKKGPA	INVELSTK*GQK	2	629.854				10782	10612	10722	10854	10782	36.0302	36.5465	36.3122	36.1802				3.107				-4.381				0.242				1				0.939	rat
RPL7	§173	60S ribosomal protein L7	P05426	http://www.phosphosite.org/proteinAction.do?id=4903214&showAllSites=true	30	IYKRGYGK*INKKRIA	GYGK*INK	2	411.229				5522												2.009				-0.0478				0.011				3				0.571	rat
RPL7	52	60S ribosomal protein L7	P05426	http://www.phosphosite.org/proteinAction.do?id=4903214&showAllSites=true	30	LRKKFALK*TLRKARR	FALK*TLR	2	445.776		15345	15462	15457	15274	15345	15474	15451	48.1858	48.5217	48.2912	48.2952		2.155	2.414	2.303		-1.2678	-0.5154	-0.8905		0.141	0.104	0.157		8	2	1		0.924	0.939	0.98	rat
RPL7A	§97	60S ribosomal protein L7a	P62425	http://www.phosphosite.org/proteinAction.do?id=7223826&showAllSites=true	30	QTATQLLK*LAHKYRP	QTATQLLK*LAHK	3	465.277	13962	14049			13951	14049	14151	10957	44.7058	45.0972	44.8267	36.6605	2.368	2.745			-0.6236	-0.9084			0.272	0.145			39	1			0.991	0.986			rat
HBXAP	1345	PREDICTED: remodeling and spacing factor 1	XP_001064125	http://www.phosphosite.org/proteinAction.do?id=6786561&showAllSites=true	163	PSEQESSK*KPYRIES	ESQASVLPSEQESSK*KPYR	3	731.366	9496	9583	9775	9666	9541	9583	9806	9699	33.2287	33.7582	33.5702	33.4055	2.954	2.831	2.775	2.412	-0.3281	-0.5685	-0.7072	-0.6976	0.33	0.306	0.153	0.157	4	3	2	11	0.999	0.999	0.972	0.911	rat
HBXAP	1397	PREDICTED: remodeling and spacing factor 1	XP_001064125	http://www.phosphosite.org/proteinAction.do?id=6786561&showAllSites=true	163	LMGKATEK*SQTPKDN	ATEK*SQTPK	2	516.272	2302	2355			2302	2373	2409	3089	13.4134	13.7057	13.4993	15.9681	2.583	2.273			-1.0513	-0.1992			0.097	0.06			4	1			0.943	0.829			rat
SAFB1	83	scaffold attachment factor B1	O88453	http://www.phosphosite.org/proteinAction.do?id=22911&showAllSites=true	105	EVISEGNK*KMPKRPS	AIEEEGGNPDEIEVISEGNK*K	3	767.036	15540	15629			15505	15629	15726	15724	48.8172	49.2458	48.9543	49.0055	4.77	4.574			-1.2698	-0.4151			0.257	0.298			1	1			1	1			rat
SMARCA5	543	SWI/SNF-related matrix-associated actin-dependent regulator of chromatin subfamily A member 5	F1LNL2	http://www.phosphosite.org/proteinAction.do?id=28063722&showAllSites=true	117	AHRIGQTK*TVRVFRF	IGQTK*TVR	2	472.78	4594	4687	4804	4699	4594	4700	4796	2860	20.109	20.6425	20.5582	15.0099	2.644	2.646	2.369	2.396	-0.6129	-0.5727	-0.6214	-0.7442	0.155	0.171	0.044	0.22	1	1	1	1	0.988	0.991	0.91	0.991	rat
Sox11	180	transcription factor SOX-11	NP_445801	http://www.ncbi.nlm.nih.gov/entrez/query.fcgi?db=protein&cmd=search&term=NP_445801	43	PGDCGAGK*AAKCVFL	AAQPGDCGAGK*AAK	2	672.322	3416	3488	3554	3441	3406	3477	3554	3436	16.8297	17.2263	17.1312	16.9882	2.002	2.988	3.106	2.848	-0.3807	-0.1895	0.1097	-0.1232	0.126	0.402	0.284	0.223	40	3	4	2	0.616	0.998	0.993	0.982	rat
SRFBP1	436	serum response factor-binding protein 1	Q66H19	http://www.phosphosite.org/proteinAction.do?id=27510110&showAllSites=true	49	KIAVFQGK*KITFDD-	IAVFQGK*K	2	466.782			10950	10881	10717	10806	10950	10873	36.3102	36.7557	36.5803	36.4498			1.905	1.927			-0.3589	-0.4447			0.033	0.095			1	1			0.965	0.984	rat
SSB	404	lupus La protein homolog	P38656	http://www.phosphosite.org/proteinAction.do?id=3023&showAllSites=true	48	DREEPASK*HKKRENG	DREEPASK*HK	3	413.542		1714		1632	1664	1714	1746	1623	11.4047	11.5611	11.4854	11.3613		2.958		2.689		-0.6459		-0.7654		0.16		0.001		1		48		0.995		0.582	rat
PC4	§53	activated RNA polymerase II transcriptional coactivator p15	Q63396	http://www.phosphosite.org/proteinAction.do?id=29542534&showAllSites=true	14	SRALASSK*QSSSSRD	ALASSK*QSSSSR	2	625.82	3258	3340		3305	3239	3340	3381	3290	16.339	16.7655	16.6225	16.591	3.137	2.912		3.162	-0.9446	-0.7		-0.2802	0.356	0.366		0.359	1	1		1	0.999	0.999		0.999	rat
treacle	§152	treacle protein	NP_001099613	http://www.phosphosite.org/proteinAction.do?id=25195&showAllSites=true	145	AVQLLSGK*SPKKSAE	TAVQLLSGK*SPK	2	635.872				13586	16723	13515	13605	13586	52.021	43.7242	43.414	43.3895				3.099				-0.2903				0.301				1				0.997	rat
Trap150	524	thyroid hormone receptor-associated protein 3	Q5M7V8	http://www.phosphosite.org/proteinAction.do?id=14320&showAllSites=true	108	NFRVTAYK*AVQEKSS	VTAYK*AVQEK	2	589.824	7500	7552	7744	7650	7500	7546	7748	7637	27.892	28.3893	28.2398	28.1622	2.881	3.148	2.749	2.957	-0.1984	-0.0508	-0.4182	-0.5361	0.171	0.209	0.069	0.21	1	1	4	2	0.985	0.995	0.89	0.994	rat
Zfp455	107, 116	zinc finger protein 455	NP_775436	http://www.ncbi.nlm.nih.gov/entrez/query.fcgi?db=protein&cmd=search&term=NP_775436	61	RKLHIGEK*PYKCEEC, YKCEECGK*ALGSLKT	LHIGEK*PYKCEECGK*ALGSLK	4	626.069	14561				14561	14670	12135	11986	46.3473	46.736	39.5928	39.3018	2.85				-0.6316				0.041				816				0.302				rat
RACK7	§413	protein kinase C-binding protein 1	A8C4G9	http://www.phosphosite.org/proteinAction.do?id=6784272&showAllSites=true	134	SPKIILSK*PLLSGGA	IILSK*PLLSGGAGR	2	712.435		18824			18760	18824	18939	18895	57.3722	57.647	57.3568	57.2333		2.737				0.0889				0.175				1				0.998			rat
eEF1A1	§179	elongation factor 1-alpha 1	P62630	http://www.phosphosite.org/proteinAction.do?id=20526&showAllSites=true	50	KEVSTYIK*KIGYNPD	EVSTYIK*K	2	505.282		8307	8473	8375	8262	8307	11148	8386	29.8492	30.386	37.0677	30.0427		1.96	1.758	1.735		0.5782	-0.0359	-0.1706		0.131	0.112	0.069		1	3	1		0.993	0.969	0.962	rat
eEF1A1	§439	elongation factor 1-alpha 1	P62630	http://www.phosphosite.org/proteinAction.do?id=20526&showAllSites=true	50	TVAVGVIK*AVDKKAA	QTVAVGVIK*AVDKK	3	499.971	13979				13979	14061	14193	14170	44.817	45.153	44.939	44.9547	2.091				0.0348				0.029				27				0.413				rat
eEF1G	§147	elongation factor 1-gamma	Q68FR6	http://www.phosphosite.org/proteinAction.do?id=23216&showAllSites=true	50	GLLDTHLK*TRTFLVG	ILGLLDTHLK*TR	3	474.621	17881	17936	18080		17899	17936	18078	18076	55.1427	55.4112	55.1223	55.1132	1.804	1.743	2.143		-0.283	-0.2246	-0.0509		0.068	0.029	0.056		11	5	41		0.49	0.387	0.523		rat
eEF1G	§434	elongation factor 1-gamma	Q68FR6	http://www.phosphosite.org/proteinAction.do?id=23216&showAllSites=true	50	GKAVNQGK*IFK----	AVNQGK*IFK	2	523.803	10057	10157	10334	10265	10108	10157	10373	10285	34.7103	35.2025	35.0413	34.9212	2.606	2.564	2.545	2.599	-0.7808	-0.8123	-0.754	-0.6546	0.131	0.166	0.12	0.085	1	2	4	3	0.978	0.98	0.953	0.941	rat
eEF-2	§272	elongation factor 2	P05197	http://www.phosphosite.org/proteinAction.do?id=3537&showAllSites=true	95	YFDPANGK*FSKSANS	YFDPANGK*FSK	2	658.319	14406	14513			14406	14481	16419	16438	45.796	46.2468	50.7702	50.8523	2.805	2.241			0.0399	-0.6548			0.336	0.257			1	232			0.998	0.911			rat
eIF5A	§47	eukaryotic translation initiation factor 5A-1	Q3T1J1	http://www.phosphosite.org/proteinAction.do?id=6782369&showAllSites=true	17	IVEMSTSK*TGKHGHA	IVEMSTSK*TGK	2	611.821	7592	7635	7817	7727	7612	7651	7817	7763	28.1727	28.6668	28.5077	28.4802	2.929	3.056	3.369	3.159	-0.9839	-1.1876	-0.9438	-0.9258	0.293	0.327	0.364	0.368	1	1	1	1	0.998	0.999	1	1	rat
eIF5A	§47	eukaryotic translation initiation factor 5A-1	Q3T1J1	http://www.phosphosite.org/proteinAction.do?id=6782369&showAllSites=true	17	IVEMSTSK*TGKHGHA	IVEM#STSK*TGK	2	619.818			4043	3954	3893	3974	4043	3953	18.2137	18.648	18.5442	18.4638			3.533	3.473			-0.4542	-0.5285			0.401	0.384			1	1			1	1	rat
Fau; LOC100360647; LOC687780	125; 125; 125	40S ribosomal protein S30 precursor	NP_001153704; XP_002729675; XP_001080119	http://www.ncbi.nlm.nih.gov/entrez/query.fcgi?db=protein&cmd=search&term=NP_001153704	14; 14; 14	NVVPTFGK*KKGPNAN; NVVPTFGK*KKGPNAN; NVVPTFGK*KKGPNAN	FVNVVPTFGK*K	2	639.366	18115	18201	18332	18310	18172	18201	18372	18349	55.8493	56.1768	55.8928	55.8193	3.187	2.956	2.843	3.147	0.1456	0.0681	0.6105	0.5236	0.199	0.124	0.11	0.265	2	2	3	1	1	0.998	0.997	1	rat
Iars	1113	isoleucyl-tRNA synthetase, cytoplasmic	NP_001094042	http://www.ncbi.nlm.nih.gov/entrez/query.fcgi?db=protein&cmd=search&term=NP_001094042	144	DNQLNLEK*LKSVITS	GDNQLNLEK*LK	3	438.574				19187	15946	17274	19191	19187	49.9695	53.6005	58.0183	58.0018				1.753				-1.9107				0.066				107				0.202	rat
Impact	227	protein IMPACT	NP_001012235	http://www.ncbi.nlm.nih.gov/entrez/query.fcgi?db=protein&cmd=search&term=NP_001012235	36	YRIYCEDK*QTFLQDS	IYCEDK*QTFLQDSEDDGETAAGGR	3	916.396	17706	17846	17930		17710	17846	17931	17929	54.6447	55.0817	54.7315	54.7253	6.246	6.238	5.556		-0.5457	-0.0513	-0.6374		0.541	0.526	0.452		1	1	1		1	1	1		rat
LOC100362727	56	PREDICTED: ubiquitin carboxyl-terminal hydrolase CYLD	XP_002728624	http://www.ncbi.nlm.nih.gov/entrez/query.fcgi?db=protein&cmd=search&term=XP_002728624	52	VTRTQGAK*TAPDGLE	KTLVTRTQGAK*	2	622.87				5459			5537	5459			22.5672	22.5428				1.832				-1.4125				0.008				1198				0.17	rat
Mrpl47	146	39S ribosomal protein L47, mitochondrial	NP_001032260	http://www.ncbi.nlm.nih.gov/entrez/query.fcgi?db=protein&cmd=search&term=NP_001032260	30	DSMDALDK*VVQERED	VVDSMDALDK*VVQER	3	582.63	20473	20535			20461	20535	20640	20659	61.8227	62.0767	61.7902	61.8087	3.856	3.575			0.4834	0.0097			0.225	0.182			1	1			0.999	0.998			rat
PES1	152	pescadillo homolog	Q3B8N8	http://www.phosphosite.org/proteinAction.do?id=28024361&showAllSites=true	68	STFPRTGK*CHVQTIQ	TGK*CHVQTIQLCR	3	548.277		9780			9688	9780	12408	9867	33.6143	34.1365	40.3025	33.8408		3.514				-0.0893				0.127				1				0.994			rat
PES1	81	pescadillo homolog	Q3B8N8	http://www.phosphosite.org/proteinAction.do?id=28024361&showAllSites=true	68	LHEPIVNK*FREYKVF	FLLHEPIVNK*FR	3	518.965		18929												2.657				4.3271				0.165				1				0.76			rat
RGD1559531; RGD1562839; LOC728782; LOC682512	78; 78; 78; 78	PREDICTED: 60S ribosomal protein L21-like	D3ZQ96; D3ZMI8; XP_001071893; D4A870	http://www.phosphosite.org/proteinAction.do?id=7226011&showAllSites=true	18; 19; 14; 18	AVGIIVNK*QVKGKIL; AVGIIVNK*QVKGKIL; AVGIIVNK*QVKGKIL; AVGIIVNK*QVKGKIL	VYNVTQHAVGIIVNK*QVK	3	684.725		17144			17059	17144	17238	17236	52.9337	53.2637	52.9208	52.9228		3.483				-1.0904				0.154				1				0.994			rat
RGD1561086; Rpl34	36; 36	PREDICTED: ribosomal protein L34-like	XP_001068142; NP_001102037	http://www.ncbi.nlm.nih.gov/entrez/query.fcgi?db=protein&cmd=search&term=XP_001068142	13; 13	RIVYLYTK*KVGKAPK; RIVYLYTK*KVGKAPK	IVYLYTK*K	2	535.318		13583	13715	13692	13510	13583	13710	13687	43.5547	43.9438	43.6877	43.7107		1.847	2.049	1.653		-0.5481	-0.5837	-0.5032		0.171	0.242	0.062		1	1	1		0.995	0.999	0.967	rat
RGD1562415; Rps26; LOC100360508; LOC100361756; LOC100361854; LOC100363770; LOC100365373; LOC100366016	89; 66; 66; 63; 66; 66; 63; 66	PREDICTED: ribosomal protein S26-like	XP_001053073; NP_037356; XP_002728047; XP_002730319; XP_002730256; XP_002727695; XP_002727674; XP_002724909	http://www.ncbi.nlm.nih.gov/entrez/query.fcgi?db=protein&cmd=search&term=XP_001053073	16; 13; 13; 13; 13; 13; 13; 13	FDAYVLPK*LYVKLHY; FDAYVLPK*LYVKLHY; FDAYVLPK*LYVKLHY; FDAYVLPK*LYVKLHY; FDAYVLPK*LYVKLHY; FDAYVLPK*LYVKLHY; FDAYVLPK*LYVKLHY; FDAYVLPK*LYVKLHY	DISEASVFDAYVLPK*LYVK	3	733.724	31778	31763			31780	31763	30552	32019	92.4418	92.6315	88.0285	92.4375	3.664	3.734			-0.0568	-0.3538			0.208	0.195			1	2			0.998	0.997			rat
RGD1563835; Rpl27; Rpl27-ps1; LOC688784	3; 3; 3; 3	PREDICTED: ribosomal protein L27-like	XP_001069148; NP_071959; XP_002727178; XP_002727618	http://www.ncbi.nlm.nih.gov/entrez/query.fcgi?db=protein&cmd=search&term=XP_001069148	16; 16; 15; 16	-----MGK*FMKPGKV; -----MGK*FMKPGKV; -----MGK*FMKPGKV; -----MGK*FMKPGKV	GK*FMKPGK	3	312.178	5435	5497			5435	5502	5663	5570	22.538	23.0182	22.9028	22.8742	2.515	2.35			0.7804	0.3652			0.219	0.226			60	51			0.404	0.353			rat
RPL14; LOC306079	208; 343	60S ribosomal protein L14	B5DEM5; Q6TUH8	http://www.phosphosite.org/proteinAction.do?id=28049705&showAllSites=true	24; 38	GQKTPAQK*APAPKAA; GQKTPAQK*APAPKAA	TPAQK*APAPK	2	525.801	3996	4088	4146	4047									2.732	2.779	3.133	3.007	0.1554	-0.9449	-0.8621	-1.0658	0.127	0.295	0.289	0.19	1	1	1	1	0.965	0.998	0.999	0.994	rat
RPL18a	170	60S ribosomal protein L18a	P62718	http://www.phosphosite.org/proteinAction.do?id=6784279&showAllSites=true	21	HKPRFTTK*RPNTFF-	FTTK*RPNTFF	2	650.838	17625	17753	17824	17815	17647	17736	17847	17815	54.4767	54.8087	54.5112	54.4532	1.712	2.167	2.027	1.706	0.112	-0.021	0.1589	-0.1386	0.126	0.255	0.238	0.156	3	1	1	1	0.592	0.976	0.957	0.748	rat
RPL19	§80	60S ribosomal protein L19	P84100	http://www.phosphosite.org/proteinAction.do?id=6782700&showAllSites=true	23	GRHMGIGK*RKGTANA	HMGIGK*R	2	420.729	4522	4606		4648	4522	4637	4754	4668	19.9352	20.4667	20.4478	20.404	2.374	2.326		1.862	-0.5018	-0.6339		-0.8861	0.077	0.033		0.03	1	3		2	0.763	0.992		0.973	rat
RPL19	§80	60S ribosomal protein L19	P84100	http://www.phosphosite.org/proteinAction.do?id=6782700&showAllSites=true	23	GRHMGIGK*RKGTANA	HM#GIGK*R	2	428.726	4566	2624			2612	2624	2661	2646	14.2479	14.5962	14.2473	14.4582	1.49	1.881			-1.648	-0.0845			0.022	0.057			1	1			0.925	0.371			rat
Rpl34	85	60S ribosomal protein L34	NP_001102037	http://www.ncbi.nlm.nih.gov/entrez/query.fcgi?db=protein&cmd=search&term=NP_001102037	13	YGGSMCAK*CVRDRIK	AYGGSMCAK*CVR	2	701.307	8930				8930	9006	9178	9090	31.5785	32.151	31.9402	31.8598	2.313				-0.5185				0.315				1				0.994				rat
RPL35	§43	60S ribosomal protein L35	P17078	http://www.phosphosite.org/proteinAction.do?id=1863639&showAllSites=true	15	VTGGAASK*LSKIRVV	VTGGAASK*LSK	2	530.803	6265	6302	6462	6386	6268	6302	6482	6406	24.6438	25.1515	25.0188	25.0288	3.345	3.349	3.404	3.63	0.5326	1.3067	0.3592	0.6109	0.199	0.239	0.233	0.242	1	1	1	1	0.996	0.997	0.997	0.998	rat
Rpl35a; LOC100359498; LOC100359636; LOC100359825; LOC100361473; LOC100362049; LOC100362237; LOC100362338; LOC100365010; LOC100365124; LOC100365287; LOC100365443; LOC100365576; LOC100366047	45; 45; 45; 45; 45; 45; 45; 45; 45; 45; 45; 45; 45; 45	60S ribosomal protein L35a	NP_067087; XP_002727942; XP_002728707; XP_002729606; XP_002728899; XP_002729684; XP_002728815; XP_002728500; XP_002726835; XP_002725271; XP_002726657; XP_002724771; XP_002725680; XP_002725538	http://www.ncbi.nlm.nih.gov/entrez/query.fcgi?db=protein&cmd=search&term=NP_067087	13; 13; 12; 13; 13; 13; 13; 13; 13; 13; 13; 13; 13; 12	ETEFYLGK*RCAYVYK; ETEFYLGK*RCAYVYK; ETEFYLGK*RCAYVYK; ETEFYLGK*RCAYVYK; ETEFYLGK*RCAYVYK; ETEFYLGK*RCAYVYK; ETEFYLGK*RCAYVYK; ETEFYLGK*RCAYVYK; ETEFYLGK*RCAYVYK; ETEFYLGK*RCAYVYK; ETEFYLGK*RCAYVYK; ETEFYLGK*RCAYVYK; ETEFYLGK*RCAYVYK; ETEFYLGK*RCAYVYK	DETEFYLGK*R	2	650.314	15873				15873	15951	16104	16102	49.8038	50.1287	49.9397	49.9728	2.266				-0.3399				0.189				1				0.997				rat
RPLP2	§21	60S acidic ribosomal protein P2	P02401	http://www.phosphosite.org/proteinAction.do?id=23402&showAllSites=true	12	GNSNPSAK*DIKKILD	YVASYLLAALGGNSNPSAK*DIK	3	765.406	25913	25870			25913	25863	25953	25993	76.168	76.273	75.7957	75.9943	5.408	5.229			-0.8453	-1.0938			0.491	0.415			1	1			1	1			rat
RPS27A	§152	ubiquitin-40S ribosomal protein S27a	P62982	http://www.phosphosite.org/proteinAction.do?id=13422200&showAllSites=true	18	CLTYCFNK*PEDK---	CCLTYCFNK*PEDK	2	888.873	14977	15081	15216	15191	14980	15081	15201	15178	47.3968	47.8022	47.5708	47.5752	4.156	4.056	2.923	4.123	-0.5993	-1.3006	-1.2347	-0.7248	0.454	0.434	0.317	0.473	1	1	1	1	1	1	1	1	rat
RPS3	75	40S ribosomal protein S3	P62909	http://www.phosphosite.org/proteinAction.do?id=6784422&showAllSites=true	27	ELTAVVQK*RFGFPEG	ELTAVVQK*R	2	543.319	10044				10044	10113	12114	12070	34.4858	34.9867	39.5373	39.5215	1.881				0.531				0.044				1				0.969				rat
UBA52	§88	ubiquitin-60S ribosomal protein L40	P62986	http://www.phosphosite.org/proteinAction.do?id=7223843&showAllSites=true	15	SLRQLAQK*YNCDKMI	QLAQK*YNCDK	2	655.314				6883	7360	7399	6971	6883	27.5058	28.0052	26.2665	26.2418				2.849				-2.5151				0.276				1				0.52	rat
ING5	§226	inhibitor of growth protein 5	AAI67048	http://www.phosphosite.org/proteinAction.do?id=4060800&showAllSites=true	28	LTTKPKGK*WFCPRCV	GK*WFCPR	2	496.742				14739	14581	14712	14781	14739	46.3473	46.847	46.4738	46.536				1.706				-0.3844				0.072				1				0.607	rat
FBXL3	88	F-box and leucine-rich repeat protein 3	Q562A1	http://www.phosphosite.org/proteinAction.do?id=24595&showAllSites=true	35	ANNSDTLK*LLKMSSC	VLVANNSDTLK*LLK	3	523.979		21512			21427	21512	21606	21625	64.3645	64.5045	64.3088	64.3287		2.356				-1.3773				0.044				182				0.444			rat
RNF40	20	E3 ubiquitin-protein ligase BRE1B	Q8CJB9	http://www.phosphosite.org/proteinAction.do?id=4060719&showAllSites=true	114	GGSGPPEK*KLNREEK	AAGDGGSGPPEK*K	2	606.796	3216	3299	3377	3304	3216	3323	3381	3290	16.339	16.7655	16.6225	16.591	3.635	3.634	3.221	3.639	-0.6998	-0.7072	2.5288	3.9061	0.448	0.42	0.376	0.385	1	1	1	1	1	1	1	1	rat
BRPF3	§447, 451	bromodomain and PHD finger-containing protein 3	D3ZMD3	http://www.phosphosite.org/proteinAction.do?id=28063732&showAllSites=true	134	KGVSKKSK*MTSKQKI, KKSKMTSK*QKIKKEL	SK*MTSK*QK	2	511.271	3810	3913	3974	3905	3830	3913	3983	3904	18.0435	18.4697	18.3333	18.3165	2.352	2.369	2.42	2.344	0.1831	0.2134	-0.8135	-0.6	0.075	0.068	0.094	0.124	7	8	10	8	0.816	0.802	0.907	0.928	rat
BRPF3	91, 96, 98	bromodomain and PHD finger-containing protein 3	D3ZMD3	http://www.phosphosite.org/proteinAction.do?id=28063732&showAllSites=true	134	PQFPAKSK*KPSSKGK, KSKKPSSK*GKKKESC, KKPSSKGK*KKESCSK	SK*KPSSK*GK*K	3	400.903	2358	2406			2360	2406	2451	2332	13.5289	13.7605	13.6179	13.5433	2.419	2.142			-0.0034	-0.2716			0.118	0.125			20	218			0.894	0.701			rat
BRPF3	96, 98	bromodomain and PHD finger-containing protein 3	D3ZMD3	http://www.phosphosite.org/proteinAction.do?id=28063732&showAllSites=true	134	KSKKPSSK*GKKKESC, KKPSSKGK*KKESCSK	KPSSK*GK*K	2	472.282	623				623	745	1788	1601	5.1974	5.7314	11.6236	11.2651	1.799				-0.8309				0.041				39				0.402				rat
Casc1	7, 11, 12	cancer susceptibility candidate 1	NP_001100097	http://www.ncbi.nlm.nih.gov/entrez/query.fcgi?db=protein&cmd=search&term=NP_001100097	85	-MGPKQKK*APTKKKI, KQKKAPTK*KKITKAE, QKKAPTKK*KITKAER	QKK*APTK*K*K	3	394.912	9914				9914	10260	11757	10096	34.937	35.3642	38.6227	34.4253	2.468				-0.0185				0.045				17				0.75				rat
CCDC150	930, 935	coiled-coil domain-containing protein 150	F1M7H6	http://www.phosphosite.org/proteinAction.do?id=2424206&showAllSites=true	128	LRQMEIIK*DQYQKKN, IIKDQYQK*KNYEQSL	QM#EIIK*DQYQK*K	3	551.284	32237				32237	32268	32589	29394	93.9382	94.0722	93.5588	85.3067	2.45				0.5564				0.036				133				0.501				rat
Ccdc19	260	coiled-coil domain-containing protein 19, mitochondrial	NP_001020053	http://www.ncbi.nlm.nih.gov/entrez/query.fcgi?db=protein&cmd=search&term=NP_001020053	56	QMVMEFTK*KKMAREA	LADQM#VMEFTK*K	3	500.248				11851	11683	11772	11904	11851	38.7997	39.2117	38.9937	39.0377				2.598				-2.2802				0.034				33				0.967	rat
Cuta	108	protein CutA isoform 1	NP_997659	http://www.ncbi.nlm.nih.gov/entrez/query.fcgi?db=protein&cmd=search&term=NP_997659	19	ITSIYEWK*GKIEEDS	LAACVNLIPQITSIYEWK*	3	721.05			24859			25548	24859	24880		75.43	72.8215	73.0198			2.16				-2.3426				0.023				4				0.849		rat
Dopey1	1302, 1308	PREDICTED: dopey family member 1	XP_236449	http://www.ncbi.nlm.nih.gov/entrez/query.fcgi?db=protein&cmd=search&term=XP_236449	276	PKVKLARK*KDEDKKK, RKKDEDKK*KAASEKL	K*KDEDKK*K	2	551.809		5768												1.4				-1.7139				0.017				33				0.18			rat
Golph2; RGD1561563; LOC683591	1188, 1190; 1196, 1198; 1064, 1066	PREDICTED: hypothetical protein	XP_225147; XP_001066615; XP_002725273	http://www.ncbi.nlm.nih.gov/entrez/query.fcgi?db=protein&cmd=search&term=XP_225147	146; 146; 133	QRLSPGRK*HKGQEKI, LSPGRKHK*GQEKILA; QRLSPGRK*HKGQEKI, LSPGRKHK*GQEKILA; QRLSPGRK*HKGQEKI, LSPGRKHK*GQEKILA	K*HK*GQEK	2	469.756			516		447	689	516	441	3.2324	5.2192	4.0762	3.1706			1.565				-0.7893				0.002				58				0.213		rat
Gtf2h1	129	general transcription factor IIH subunit 1	NP_001101955	http://www.ncbi.nlm.nih.gov/entrez/query.fcgi?db=protein&cmd=search&term=NP_001101955	58	PVLFQLYK*DLVVSQV	FQLYK*DLVVSQVISAEEFWANR	2	1342.69		33815			33901	33815	34374		98.8537	98.6092	98.5507			3.096				-0.3505				0.111				3				0.253			rat
Hnrnpa0; LOC681410	15; 285	PREDICTED: similar to heterogeneous nuclear ribonucleoprotein A0, partial	XP_002725274; XP_001061632	http://www.ncbi.nlm.nih.gov/entrez/query.fcgi?db=protein&cmd=search&term=XP_002725274	22; 50	ARPGAHAK*VKKLFVG; ARPGAHAK*VKKLFVG	EDSARPGAHAK*VK	3	469.916	2384		2487	2380	2384	2415	4282	2379	13.5962	13.8148	19.1607	13.6876	2.75		2.278	2.056	-0.5222		-0.8021	0.0098	0.116		0.083	0.106	1		10	49	0.971		0.753	0.638	rat
LOC100361579; LOC100365381	143; 165	PREDICTED: prolactin family 5, subfamily a, member 2-like	XP_002728521; XP_002725282	http://www.ncbi.nlm.nih.gov/entrez/query.fcgi?db=protein&cmd=search&term=XP_002728521	24; 26	STVLKEVK*SLLNLLR; STVLKEVK*SLLNLLR	EVK*SLLNLLRLEFE	3	582.333			21938		21826	21894	21938	21940	65.4092	65.6625	65.1785	65.1425			3.443				-1.1563				0.067				4				0.153		rat
LOC100362819	947	PREDICTED: autism susceptibility candidate 2	XP_002728006	http://www.ncbi.nlm.nih.gov/entrez/query.fcgi?db=protein&cmd=search&term=XP_002728006	141	DLTTEEHK*AKEGHLP	KDLTTEEHK*AK	2	671.354	6829												1.885				-1.9868				0.11				20				0.224				rat
LOC100364718	2808	PREDICTED: myeloid/lymphoid or mixed-lineage leukemia 3-like	XP_002726356	http://www.ncbi.nlm.nih.gov/entrez/query.fcgi?db=protein&cmd=search&term=XP_002726356	543	KIRDQGDK*TMVLEDK	IRDQGDK*TMVLEDK	3	563.954	10625	10741			10633	10741	10896	10873	36.0853	36.599	36.418	36.4498	3.098	2.905			-1.6684	-2.1063			0.161	0.201			1	4			0.985	0.972			rat
LOC100365504	29	PREDICTED: splicing factor 3B, 14 kDa subunit-like	XP_002726767	http://www.ncbi.nlm.nih.gov/entrez/query.fcgi?db=protein&cmd=search&term=XP_002726767	15	YIRNLPYK*ITAEEMY	NLPYK*ITAEEMYDIFGK	3	692.012	30263	30208			30263	30210	33219	33111	88.139	88.1807	95.3268	95.491	4.931	4.697			-0.2811	-1.6499			0.438	0.443			1	1			1	1			rat
LOC100366063; LOC679894	1315; 1315	PREDICTED: cDNA sequence BC005561-like	XP_002724979; XP_001054874	http://www.ncbi.nlm.nih.gov/entrez/query.fcgi?db=protein&cmd=search&term=XP_002724979	182; 182	DEKIREAK*ERMPKSD; DEKIREAK*ERMPKSD	EAK*ERM#PK	2	523.769	3950												1.651				-2.3181				0.03				57				0.275				rat
CXorf57	620	hypothetical protein LOC680663	B2GV47	http://www.phosphosite.org/proteinAction.do?id=6786453&showAllSites=true	96	MVLSLCAK*RKILQGP	RPMDSLPMVLSLCAK*R	2	958.499		36448		36130	34237	36495	36411	36130	99.8493	107.838	103.941	102.93		2.738		2.628		-0.5394		0.328		0.097		0.136		1		3		0.803		0.736	rat
LOC682432	29	PREDICTED: histone H3.3B-like	XP_002726720	http://www.ncbi.nlm.nih.gov/entrez/query.fcgi?db=protein&cmd=search&term=XP_002726720	16	PSKQLATK*AARKSAP	QTSGGKPPSKQLATK*AAR	3	623.35			11009		10780	10869	11009	10915	36.4663	36.9135	36.6862	36.5567			4.157				-0.3577				0.185				1				0.999		rat
LOC690171	52, 56, 61	PREDICTED: histone H3.3B-like	XP_002727890	http://www.ncbi.nlm.nih.gov/entrez/query.fcgi?db=protein&cmd=search&term=XP_002727890	19	LGSPPEGK*PPSKQLA, PEGKPPSK*QLATKAA, PSKQLATK*AARKSAP	PPEGK*PPSK*QLATK*AAR	3	634.686	32587	32578			32587	32583	30888	30759	94.8705	94.979	88.9338	89.013	3.905	4.046			0.0551	-0.4018			0.134	0.152			24	3			0.332	0.665			rat
Meaf6	69	chromatin modification-related protein MEAF6	NP_001107256	http://www.ncbi.nlm.nih.gov/entrez/query.fcgi?db=protein&cmd=search&term=NP_001107256	22	DRYLTNQK*NSNSKND	YLTNQK*NSNSK	2	669.836	4401	4489	4579	4502	4401	4513	4603	4527	19.6348	20.1163	20.0252	19.9922	3.741	3.888	3.711	3.743	-0.7982	-1.0253	-0.9633	-0.9013	0.412	0.369	0.422	0.365	1	1	1	1	1	1	1	1	rat
Meaf6	69, 74	chromatin modification-related protein MEAF6	NP_001107256	http://www.ncbi.nlm.nih.gov/entrez/query.fcgi?db=protein&cmd=search&term=NP_001107256	22	DRYLTNQK*NSNSKND, NQKNSNSK*NDRRNRK	YLTNQK*NSNSK*NDR	3	589.287	6076				6076	6153	6272	6176	24.1757	24.734	24.501	24.4485	2.78				-0.3005				0.214				1				0.996				rat
Nin	1083	ninein	NP_001100207	http://www.ncbi.nlm.nih.gov/entrez/query.fcgi?db=protein&cmd=search&term=NP_001100207	235	RAVKENAK*MATEISR	ENAK*M#ATEISR	2	654.317				14346	14140	14229	14361	14346	45.1945	45.5908	45.3782	45.3933				2.381				1.7833				0				167				0.186	rat
ProSAPiP1	12	proSAP-interacting protein 1	Q8K1Q4	http://www.phosphosite.org/proteinAction.do?id=24481&showAllSites=true	75	DLASEGPK*LEDPPAP	MAPADLASEGPK*	2	614.798				3286	3465	3574	3381	3286	17.0085	17.5092	16.6225	16.5286				1.694				2.8417				0.032				88				0.338	rat
C10orf88	358	hypothetical protein LOC309029	Q5XI46	http://www.phosphosite.org/proteinAction.do?id=2411604&showAllSites=true	49	RWQENVSK*PREGTVG	QENVSK*PR	2	500.264		3042			2964	3042	3084	2987	15.4199	15.7673	15.5939	15.5549		1.905				1.3556				0.046				9				0.218			rat
RGD1310351	171	hypothetical protein LOC298425	NP_001100147	http://www.ncbi.nlm.nih.gov/entrez/query.fcgi?db=protein&cmd=search&term=NP_001100147	53	SSAVNHLK*ANVKSAA	SSAVNHLK*	2	449.243				9559	8470	9446	9661	9559	30.4073	33.265	33.1907	33.1412				1.906				-1.9328				0.092				191				0.2	rat
RGD1561444	70	PREDICTED: similar to RIKEN cDNA 9530077C05	XP_235936	http://www.ncbi.nlm.nih.gov/entrez/query.fcgi?db=protein&cmd=search&term=XP_235936	68	FGGAEFGK*KAGSSPS	ASTFGGAEFGK*	2	557.264				13001	9541		13038	13001	33.2287		41.941	41.9658				1.866				-0.9945				0.093				3				0.369	rat
RGD1563091	366, 369	PREDICTED: KIAA2004 protein-like	XP_001069221	http://www.ncbi.nlm.nih.gov/entrez/query.fcgi?db=protein&cmd=search&term=XP_001069221	185	IGNKADFK*AFKLDLK, KADFKAFK*LDLKALA	ADFK*AFK*LDLK	3	460.591	18939				18939	18975	19632	19147	57.8145	58.0275	59.1643	57.8937	2.214				0.0768				0.058				121				0.509				rat
RGD1564340	218	hypothetical protein LOC499953	NP_001128092	http://www.ncbi.nlm.nih.gov/entrez/query.fcgi?db=protein&cmd=search&term=NP_001128092	38	MPVMFDRK*ESVAHQD	HIRLMLSTKMPVM#FDRK*	3	721.053		21527			21385	21527	21417	21436	64.2563	64.6705	63.8227	63.8425		2.968				-1.0396				0.118				1				0.232			rat
LOC148137	438	hypothetical protein LOC361541	B2GV25	http://www.phosphosite.org/proteinAction.do?id=27510104&showAllSites=true	70	LSSSVHPK*KLSPKPR	VPLPDNPQGPTTPELSSSVHPK*K	3	823.099	34758												2.461				-0.5754				0.027				152				0.144				rat
Six6os1	123	PREDICTED: Six6 opposite strand transcript 1	XP_576051	http://www.ncbi.nlm.nih.gov/entrez/query.fcgi?db=protein&cmd=search&term=XP_576051	67	SQYEDVLK*QYQLKYS	ISQYEDVLK*	2	568.795			11471		13699	13809	11471	11125	44.0442	44.4867	37.178	37.1022			2.013				-0.625				0.062				50				0.234		rat
Smg6	971	telomerase-binding protein EST1A	NP_001099278	http://www.ncbi.nlm.nih.gov/entrez/query.fcgi?db=protein&cmd=search&term=NP_001099278	166	TFPAVAEK*VLKEFQV	M#ETFPAVAEK*VLK	3	507.606	22143	22189	22322		22141	22189	22320	22360	66.2342	66.429	66.1525	66.226	3.423	3.168	3.23		-2.4256	-2.3487	-2.5775		0.157	0.141	0.253		1	1	1		0.364	0.208	0.771		rat
Snrnp40	18	U5 small nuclear ribonucleoprotein 40 kDa protein	NP_001128028	http://www.ncbi.nlm.nih.gov/entrez/query.fcgi?db=protein&cmd=search&term=NP_001128028	39	ELPLVPVK*RPRHELL	KGPELPLVPVK*RPR	3	543.338		13279			13216	13279	13353	13330	42.7867	43.0078	42.7478	42.7872		1.944				-0.8679				0.126				2				0.834			rat
Tcte3	75	PREDICTED: t-complex-associated testis expressed 3 isoform 2	XP_344847	http://www.ncbi.nlm.nih.gov/entrez/query.fcgi?db=protein&cmd=search&term=XP_344847	23	EWKSALAK*LKFANSY	SALAK*LK	2	386.75	11021												1.924				-0.0217				0.026				2				0.587				rat
Txndc9	50, 57, 62	thioredoxin domain-containing protein 9	NP_742029	http://www.ncbi.nlm.nih.gov/entrez/query.fcgi?db=protein&cmd=search&term=NP_742029	26	ELELLKEK*RLAALRK, KRLAALRK*AQQQKQE, LRKAQQQK*QEWLSKG	EK*RLAALRK*AQQQK*	3	598.683				3535			3702	3535			17.5288	17.2212				2.39				-1.6751				0.035				3				0.511	rat
Znf512	74	PREDICTED: zinc finger protein 512	XP_233885	http://www.ncbi.nlm.nih.gov/entrez/query.fcgi?db=protein&cmd=search&term=XP_233885	62	QVEGAGEK*EKEKAKG	LRPAATSQVEGAGEK*EK	3	604.986	6430	6470			6399	6470	5369		24.9873	25.55	22.1082		2.684	3.488			-0.7673	-1.0486			0.018	0.205			6	1			0.646	0.998			rat
LKAP	1162	limkain-b1	Q8VIG2	http://www.phosphosite.org/proteinAction.do?id=23489&showAllSites=true	193	QILGMGSK*RLLTLTH	ILGMGSK*R	2	452.258		10850												2.631				-0.9942				0.016				1				0.772			rat
CYFIP1	182	cytoplasmic FMR1 interacting protein 1	XP_218717	http://www.phosphosite.org/proteinAction.do?id=20652&showAllSites=true	145	KNMKCSVK*NDHSAYK	CSVK*NDHSAYK	2	675.809	3861	3967			3861	3953	4030	6676	18.1025	18.589	18.4852	25.7148	3.378	3.402			-0.2765	-0.3572			0.351	0.332			1	1			0.999	0.999			rat
CYFIP1	182	cytoplasmic FMR1 interacting protein 1	XP_218717	http://www.phosphosite.org/proteinAction.do?id=20652&showAllSites=true	145	KNMKCSVK*NDHSAYK	CSVK*NDHSAYK	3	450.875	3838	3938	4023	3944	3838	3953	4030	3953	18.1025	18.589	18.4852	18.4638	2.709	2.489	2.601	2.487	-0.4579	-0.4179	-0.9377	-0.9636	0.193	0.19	0.309	0.211	3	1	23	6	0.992	0.991	0.998	0.989	rat
