# Supplementary material for: Proteome-Wide Lysine Acetylation in Cortical Astrocytes and Alterations That Occur during Infection with Brain Parasite Toxoplasma gondii
Source: PLoS One. 2015 Mar 18;10(3):e0117966. doi: 10.1371/journal.pone.0117966 (PMC4364782; doi:10.1371/journal.pone.0117966)
Supplement: S2 Table — (XLSX) [file pone.0117966.s002.xlsx]

## Sheet: Table S2
Table S2: Classification by functional groups
Legend: * - acetylation, # - oxidized methionine, § - published site, Blue Text - CST antibody/siRNA available.
Protein name	Site	Description	Accession number
Cell cycle
Erh	109	enhancer of rudimentary homolog	NP_001102912
Mlh1	273	DNA mismatch repair protein Mlh1	NP_112315
NSUN2	610	tRNA (cytosine-5-)-methyltransferase NSUN2	D4A3S8
NUCKS	§184	nuclear ubiquitous casein and cyclin-dependent kinases substrate	Q9EPJ0
SMC3	§105, §106	structural maintenance of chromosomes protein 3	P97690
Chromatin biology
BAZ1A	1549	bromodomain adjacent to zinc finger domain, 1A	NP_001164039
BRD1	23	bromodomain-containing protein 1	XP_235552
H1B; H1D	84; 86	histone cluster 1, H1b	D3ZBN0; M0R7B4
H1C	17	histone H1.2	P15865
H2AFV	§140, §143, §147, §149	H2A histone family, member V	XP_001065720
H2AL; H2AO; HIST2H2AB; HIST3H2A	§6, §10; §6, §10; §6, §10; §6, §10	PREDICTED: histone cluster 1, H2ao	P0C170; P02262; NP_001104811; Q4FZT6
H2AX	§6, §10	H2A histone family, member X	NP_001102761
H2AZ; H2AFV	121; 256	histone H2A.Z	P0C0S7; XP_001065720
H2B	§12, §13, §16	histone cluster 3, H2ba	NP_001104597
H2B1A; H2B1K; H2B2E; HIST1H2BP; H2B1L; H2B; HIST3H2BB	§110; §109; §108; §109; §109; §109; §109	histone H2B type 1-A	Q00729; NP_001102870; Q00715; NP_001101884; XP_001061909; NP_001104597; NP_001103111
H2B1K; H2B2F; H2B1L; HIST3H2BB	§12, §13, §16; §12, §13, §16; §12, §13, §16; §12, §13, §16	histone H2B	NP_001102870; Q9Z2Q9; XP_001061909; NP_001103111
H3	§116	histone H3.1	Q6LED0
H3 iso3	§10, §15	histone H3.3	P84245
H4H4	§13, §17	PREDICTED: histone cluster 1, H4m	P62804
Hist1h2bb	12, 13, 16, 17	PREDICTED: histone cluster 1, H2bd-like	XP_001054927
Hist1h2bf	6	PREDICTED: histone cluster 1, H2bp	XP_001061682
Hist1h2bn	6	histone cluster 1, H2bn	NP_001099584
HIST1H2BP	6	histone cluster 1, H2bm	NP_001101884
Hist1h3f; Hist2h3c; Hist2h3c2; LOC100364555; LOC684762; LOC684819; LOC684841	116; 116; 116; 116; 116; 165; 136	PREDICTED: histone cluster 1, H3f	XP_001071516; XP_001055051; NP_001101168; XP_002725311; XP_001071856; XP_001072050; XP_001072155
HIST3H2BB	6	histone cluster 3, H2bb	NP_001103111
HMG1L1; HMGB1	§12; §12	high mobility group box 1 like	NP_001102843; P63159
HMGB2	182	high mobility group protein B2	P52925
HMGN1	§13	high-mobility group nucleosome binding domain 1	Q5U1W8
HMGN2	51	non-histone chromosomal protein HMG-17	P18437
HMGN3	17	high mobility group nucleosome-binding domain-containing protein 3 isoform 2	Q66H40
HP1BP3	516	heterochromatin protein 1-binding protein 3	Q6P747
LOC100359692; LOC100365976	6; 6	PREDICTED: histone cluster 1, H2bc-like	XP_002728547; XP_002725331
LOC679840	10, 14	PREDICTED: histone H4 replacement-like	XP_001054684
LOC680097	479	PREDICTED: histone cluster 1, H2ae-like	XP_002725309
LOC682432	29	PREDICTED: histone H3.3B-like	XP_002726720
LOC684681	168	PREDICTED: histone cluster 1, H1c-like	XP_001071565
LOC690171	52, 56, 61	PREDICTED: histone H3.3B-like	XP_002727890
Nat13	33, 36	N-alpha-acetyltransferase 50, NatE catalytic subunit	NP_001099351
P4ha1	510	prolyl 4-hydroxylase subunit alpha-1 precursor	NP_742059
Pcbd2	159	PREDICTED: similar to dimerization cofactor of hepatocyte nuclear factor 1 (HNF1) from muscle	XP_002725277
RGD1305481	86	swi5-dependent recombination DNA repair protein 1 homolog	NP_001041321
RGD1563945	33, 36, 39	PREDICTED: similar to mKIAA0215 protein	XP_001056752
SET	23	protein SET	Q63945
SMARCA5	543	SWI/SNF-related matrix-associated actin-dependent regulator of chromatin subfamily A member 5	F1LNL2
WSTF	1328	tyrosine-protein kinase BAZ1B	G3V661
Cytoskeleton
ACTA1; ACTBL2; ACTC1; ACTG2	§193; §192; §193; §192	actin, alpha skeletal muscle	P68136; NP_001099879; P68035; P63269
ACTB; ACTG1	215; 215	actin, cytoplasmic 1	P60711; P63259
CAPZA2	§86	F-actin-capping protein subunit alpha-2	Q3T1K5
cofilin 1	§144	cofilin-1	P45592
desmin	§108	desmin	P48675
Fascin	241	fascin	P85845
GFAP	258	glial fibrillary acidic protein	P47819
TUBA1A; TUBA1B; TUBA3C; TUBA3E; TUBA4A; TUBA8	§370; §370; §370; §370; §370; §370	tubulin alpha-1A chain	P68370; Q6P9V9; NP_001035097; Q68FR8; Q5XIF6; Q6AY56
vimentin	168	vimentin	P31000
Differentiation
Afp	248	alpha-fetoprotein precursor	NP_036625
ANXA1	16	annexin A1	P07150
ANXA2	§227	annexin A2	Q07936
ANXA6	§75	annexin A6	P48037
CAMK2B	33	calcium/calmodulin-dependent protein kinase type II subunit beta isoform 1	P08413
DOCK7	§1940	dedicator of cytokinesis 7	NP_001178503
MBP	§14	Golli-Mbp isoform 1	P02688
RGD1565043	1012	PREDICTED: rCG43323-like isoform 2	XP_002725258
VEGF	§325, §327, §330	vascular endothelial growth factor A isoform 2 precursor	P16612
Immunity
14-3-3 beta; 14-3-3 zeta	189; 187	14-3-3 protein beta/alpha	P35213; P63102
APOBEC3B; ATP5J	296; §46	probable DNA dC-_dU-editing enzyme APOBEC3	P60705; P21571
C1QBP	78	complement component 1 Q subcomponent-binding protein, mitochondrial precursor	O35796
C3	215	complement C3	P01026
PTMS	§15	parathymosin	P04550
Metabolism
ACAD9	298	acyl-CoA dehydrogenase family member 9, mitochondrial	B1WC61
Acadvl	331	very long-chain specific acyl-CoA dehydrogenase, mitochondrial precursor	NP_037023
ACAT1	121	acetyl-CoA acetyltransferase, mitochondrial precursor	P17764
ACAT2	136	acetyl-CoA acetyltransferase, cytosolic	Q5XI22
ADCY3	428	adenylate cyclase type 3	P21932
ADCY8; SMC3	1101; §105	adenylate cyclase type 8	P40146
AK3	§80	GTP:AMP phosphotransferase, mitochondrial	P29411
Aldh4a1	401	delta-1-pyrroline-5-carboxylate dehydrogenase, mitochondrial	NP_001128170
ALDOA	111	fructose-bisphosphate aldolase A	P05065
ALDOC	§147	fructose-bisphosphate aldolase C	P09117
ATASE	60	amidophosphoribosyltransferase precursor	P35433
Atic	331	bifunctional purine biosynthesis protein PURH	NP_112276
ATP5A1	§167	ATP synthase subunit alpha, mitochondrial precursor	P15999
ATP5B	519	ATP synthase subunit beta, mitochondrial precursor	P10719
Atp5d	136	ATP synthase subunit delta, mitochondrial precursor	NP_620806
Atp5e; LOC100361879	21; 21	ATP synthase subunit epsilon, mitochondrial	NP_620799; XP_002725045
ATP5F1	§154	ATP synthase subunit b, mitochondrial precursor	P19511
ATP5H	§117	ATP synthase subunit d, mitochondrial	P31399
ATP5O	§60	ATP synthase subunit O, mitochondrial precursor	Q06647
Atpaf1	127	ATP synthase mitochondrial F1 complex assembly factor 1	NP_001101429
CKB	242	creatine kinase B-type	P07335
CS	§393	citrate synthase, mitochondrial precursor	Q8VHF5
DBI; RGD1559627	§51; 89	acyl-CoA-binding protein	P11030; XP_001080098
DHTKD1	188	probable 2-oxoglutarate dehydrogenase E1 component DHKTD1, mitochondrial precursor	Q4KLP0
DLD	§132	dihydrolipoyl dehydrogenase, mitochondrial precursor	Q6P6R2
ECHS1	§101	enoyl-CoA hydratase, mitochondrial precursor	P14604
ENO1	§343	alpha-enolase isoform 2	P04764
FASN	§1576	fatty acid synthase	P12785
FH	§289	fumarate hydratase, mitochondrial precursor	P14408
G6PI	§142	glucose-6-phosphate isomerase	Q6P6V0
GAPDH; RGD1564688	§192; 192	glyceraldehyde-3-phosphate dehydrogenase	P04797; E9PTN6
GATM	356	glycine amidinotransferase, mitochondrial precursor	P50442
GLUD1	187	glutamate dehydrogenase 1, mitochondrial precursor	P10860
GOT2; LOC680224	§363; 265	aspartate aminotransferase, mitochondrial	P00507; XP_001056183
Gpaa1	111	glycosylphosphatidylinositol anchor attachment 1 protein	NP_001004240
GPAM	784	glycerol-3-phosphate acyltransferase 1, mitochondrial precursor	P97564
GSTP1	§103	glutathione S-transferase P	P04906
HADHA	§406	trifunctional enzyme subunit alpha, mitochondrial precursor	Q64428
Hadhb	244	trifunctional enzyme subunit beta, mitochondrial precursor	NP_598302
HADHSC	§81	hydroxyacyl-coenzyme A dehydrogenase, mitochondrial precursor	Q9WVK7
HK1	429	hexokinase-1	P05708
HMGCL	§48	hydroxymethylglutaryl-CoA lyase, mitochondrial precursor	P97519
IDH2	§106	isocitrate dehydrogenase [NADP], mitochondrial precursor	P56574
Idh3a	100	isocitrate dehydrogenase [NAD] subunit alpha, mitochondrial precursor	NP_446090
LDH-A	§126	L-lactate dehydrogenase A chain	P04642
LOC687842	393	PREDICTED: Cytochrome P450 2C55-like	XP_001080324
MDH2	§185	malate dehydrogenase, mitochondrial precursor	P04636
Me2	156	NAD-dependent malic enzyme, mitochondrial	NP_001100846
Mogat2	175	2-acylglycerol O-acyltransferase 2	NP_001102906
NADKD1	§380	hypothetical protein LOC365699	Q1HCL7
PDHA1; PDHA2	§83; §84	pyruvate dehydrogenase E1 component subunit alpha, somatic form, mitochondrial precursor	P26284; Q06437
PDHB	68	pyruvate dehydrogenase E1 component subunit beta, mitochondrial precursor	P49432
PECI	§60	enoyl-CoA delta isomerase 2, mitochondrial	Q5XIC0
PGK1	§75	phosphoglycerate kinase 1	P16617
PGM3	350	phosphoacetylglucosamine mutase	NP_001102242
Riok1	311	serine/threonine-protein kinase RIO1	NP_001093981
SCS-beta	§90	succinyl-CoA ligase [ADP-forming] subunit beta, mitochondrial	NP_001101857
SDHA	§530	succinate dehydrogenase [ubiquinone] flavoprotein subunit, mitochondrial precursor	Q920L2
SHMT2	§464	serine hydroxymethyltransferase, mitochondrial	Q5U3Z7
TALDO1	314	transaldolase	Q9EQS0
TOP2B	1482	topoisomerase II beta	Q14TE9
TPI1	160	triosephosphate isomerase	P48500
Miscellaneous
ADAMTSL3; AKAP13; ARHGAP21; BAT2D1; CNGA1; DATF1; FAM21A; FAT4; MADD; NFH; C9orf68; FLJ13231; TSHZ3	550; 2727; 1428; 1629; 136; 437; 1265; 4543; 1219; 971; 183; 459; 476	ADAMTS-like protein 3	NP_001101003; Q8VHU6; XP_225628; XP_341142; Q62927; EDL88794; Q80X08; D3ZEH1; O08873; P16884; Q6AYJ3; XP_003749263; D3ZKB9
Bcl-G	216	apoptosis facilitator Bcl-2-like protein 14	Q6AYK4
CNDP2	364	cytosolic non-specific dipeptidase	Q6Q0N1
Cox4nb	5	neighbor of COX4	NP_001012165
Gpnmb	170	transmembrane glycoprotein NMB precursor	NP_579832
GRP58	296	protein disulfide-isomerase A3 precursor	P11598
HDHD3	§15	haloacid dehalogenase-like hydrolase domain-containing protein 3	NP_001102981
Ilk	426	integrin-linked protein kinase	NP_596900
Itga2	296	PREDICTED: integrin, alpha 2	XP_345157
Klk12	157	kallikrein-12	NP_001100978
lamin A/C	§114	prelamin-A/C isoform C2	P48679
Lamin B1	§271	lamin-B1	P70615
Mug2	115	murinoglobulin-2 precursor	Q6IE52
PHB	§202	prohibitin	P67779
PPIA	§131	peptidyl-prolyl cis-trans isomerase A	P10111
Smg6	971	telomerase-binding protein EST1A	NP_001099278
SOD2	75	superoxide dismutase [Mn], mitochondrial precursor	P07895
Stoml2	233	stomatin-like protein 2	NP_001026816
Zfr	487	PREDICTED: zinc finger RNA binding protein	XP_001056210
RNA processing & transcription
Auh	118	methylglutaconyl-CoA hydratase, mitochondrial	NP_001101877
BRD7	82	bromodomain-containing protein 7	D3ZXX7
BRD8	§91	bromodomain-containing protein 8	Q5TLG7
BRPF3	91, 96, 98	bromodomain and PHD finger-containing protein 3	D3ZMD3
CBP	§1592, §1593, §1596	CREB-binding protein	Q6JHU9
CFIM25	§23	cleavage and polyadenylation specificity factor subunit 5	Q4KM65
CNP	175	2,3-cyclic-nucleotide 3-phosphodiesterase	P13233
CPSF2	584	cleavage and polyadenylation specificity factor subunit 2	NP_001100223
CSIG	305	ribosomal L1 domain containing 1	Q7TQ86
DDX5	§32	probable ATP-dependent RNA helicase DDX5	Q6AYI1
Dpy30	40	protein dpy-30 homolog	NP_001164016
E2f3	35	transcription factor E2F3	NP_001131098
FMIP	24	THO complex subunit 5 homolog	Q68FX7
FTSJ3	§233	putative rRNA methyltransferase 3	Q5RJT2
GTF2F1	§407	general transcription factor IIF subunit 1	Q6AY96
GTF3B	599	transcription factor IIIB 90 kDa subunit	D4A8W8
HBXAP	1345	PREDICTED: remodeling and spacing factor 1	XP_001064125
HDAC1	412	histone deacetylase 1	Q4QQW4
HIRA	114	protein HIRA	NP_001129232
HMGA1	§15	high mobility group protein HMG-I/HMG-Y	Q8K585
hnRNP A1	§298	heterogeneous nuclear ribonucleoprotein A1	P04256
hnRNP A2/B1	112	heterogeneous nuclear ribonucleoproteins A2/B1	A7VJC4
hnRNP A3	126	heterogeneous nuclear ribonucleoprotein A3 isoform a	Q6URK4
hnRNP H2; hnRNP H1	§167; §167	heterogeneous nuclear ribonucleoprotein H2	Q6AY09; Q8VHV7
hnRNP K	163	heterogeneous nuclear ribonucleoprotein K	P61980
hnRNP L	§509	heterogeneous nuclear ribonucleoprotein L isoform a	F1LQ48
hnRNP M	§697	heterogeneous nuclear ribonucleoprotein M isoform a	Q62826
hnRNP U	§787	heterogeneous nuclear ribonucleoprotein U	Q63555
Hnrnpa0; LOC681410	15; 285	PREDICTED: similar to heterogeneous nuclear ribonucleoprotein A0, partial	XP_002725274; XP_001061632
HNRPUL2	519	PREDICTED: heterogeneous nuclear ribonucleoprotein U-like	D4ABT8
HSC70	§246	heat shock cognate 71 kDa protein	P63018
Ing4	127	inhibitor of growth protein 4	NP_001073356
ING5	§226	inhibitor of growth protein 5	AAI67048
LKAP	1162	limkain-b1	Q8VIG2
LOC100364718	2808	PREDICTED: myeloid/lymphoid or mixed-lineage leukemia 3-like	XP_002726356
LOC100365504	29	PREDICTED: splicing factor 3B, 14 kDa subunit-like	XP_002726767
Meaf6	69, 74	chromatin modification-related protein MEAF6	NP_001107256
Med6	241	mediator of RNA polymerase II transcription subunit 6	NP_001100212
MybBP1A	211	myb-binding protein 1A	O35821
Myc	§149	myc proto-oncogene protein	P09416
MYST2	278	histone acetyltransferase MYST2	Q810T5
MYST3	§602	histone acetyltransferase MYST3	Q5TKR9
NCoA2	§780	nuclear receptor coactivator 2	Q9WUI9
NFI-A	§276	nuclear factor 1 A-type	P09414
NOLC1	196	nucleolar and coiled-body phosphoprotein 1	P41777
NONO	§203	non-POU domain-containing octamer-binding protein	Q5FVM4
NR5A2	558	nuclear receptor subfamily 5 group A member 2	Q9QWM1
PC4	§53	activated RNA polymerase II transcriptional coactivator p15	Q63396
peregrin; BRPF3	382; 322	peregrin	D4A411; D3ZMD3
PES1	152	pescadillo homolog	Q3B8N8
PHF22	91	integrator complex subunit 12	Q68FR3
Pnpt1	246	polyribonucleotide nucleotidyltransferase 1, mitochondrial	NP_001135843
RACK7	§413	protein kinase C-binding protein 1	A8C4G9
RALY	163	RNA-binding protein Raly	Q5PQR0
RBM14	149	PREDICTED: RNA binding motif protein 14	M0R9Q1
RBMX; RBMXRT; Rbmxrtl	150; 147; 147	heterogeneous nuclear ribonucleoprotein G	Q4V898; XP_001058360; P84586
SAFB1	83	scaffold attachment factor B1	O88453
Skiv2l2	61	superkiller viralicidic activity 2-like 2	NP_001029265
Smarca2	1004, 1006	probable global transcription activator SNF2L2	NP_001004446
Snrnp40	18	U5 small nuclear ribonucleoprotein 40 kDa protein	NP_001128028
SON	§2075	SON DNA-binding protein isoform 1	NP_001163798
Sox11	180	transcription factor SOX-11	NP_445801
SRFBP1	436	serum response factor-binding protein 1	Q66H19
SSB	404	lupus La protein homolog	P38656
Sympk	358	symplekin	NP_001094300
TIF1G	§684	PREDICTED: tripartite motif-containing 33 isoform 2	XP_001064293
Tip60	327	histone acetyltransferase KAT5	Q99MK2
Trap150	524	thyroid hormone receptor-associated protein 3	Q5M7V8
Zfp422	18	zinc finger protein 22	NP_001012763
Znf512	74	PREDICTED: zinc finger protein 512	XP_233885
signalling
14-3-3 epsilon	§50	14-3-3 protein epsilon	P62260
calmodulin	§22	calmodulin	P62161
RhoGDI alpha	§178	rho GDP-dissociation inhibitor 1	Q5XI73
Stress response, chaperones, protein degradation
CCT-alpha	§400	T-complex protein 1 subunit alpha	P28480
CCT-theta	§318	T-complex protein 1 subunit theta	D4ACB8
FBXL3	88	F-box and leucine-rich repeat protein 3	Q562A1
GRP94	75	endoplasmin precursor	Q66HD0
HSP60; LOC684747	§202; 290	60 kDa heat shock protein, mitochondrial	P63039; XP_001071820
HSP70RY	477	heat shock 70 kDa protein 4	O88600
HSP90A; HSP90B; LOC365050	§408; §399; 103	heat shock protein HSP 90-alpha	Q91XW0; P34058; XP_001061885
HSPA2; HSC70	188; 187	heat shock-related 70 kDa protein 2	P14659; P63018
HSPA9B	§135	stress-70 protein, mitochondrial	P48721
HSPE1	§66	10 kDa heat shock protein, mitochondrial	P26772
Hyou1; RGD1304622	688; 125	hypoxia up-regulated protein 1	NP_001029200; XP_002728064
Macrod1	81	MACRO domain-containing protein 1	NP_647553
RNF40	20	E3 ubiquitin-protein ligase BRE1B	Q8CJB9
UBE2C; UBE2N; LOC683536	119; 92; 92	ubiquitin-conjugating enzyme E2 C	NP_001100012; Q9EQX9; XP_001066426
Translation & ribosomal proteins
C22orf28	§496	tRNA-splicing ligase RtcB homolog	Q6AYT3
CYFIP1	182	cytoplasmic FMR1 interacting protein 1	XP_218717
eEF1A1	§179	elongation factor 1-alpha 1	P62630
eEF1G	§147	elongation factor 1-gamma	Q68FR6
eEF-2	§272	elongation factor 2	P05197
eIF5A	§47	eukaryotic translation initiation factor 5A-1	Q3T1J1
Eri2; LOC100364586	484; 484	ERI1 exoribonuclease 2	NP_001178043; XP_002725706
Fau; LOC100360647; LOC687780	125; 125; 125	40S ribosomal protein S30 precursor	NP_001153704; XP_002729675; XP_001080119
Impact	227	protein IMPACT	NP_001012235
Mrpl47	146	39S ribosomal protein L47, mitochondrial	NP_001032260
NPM1	§150	nucleophosmin	P13084
RACK1	§130	guanine nucleotide-binding protein subunit beta-2-like 1	P63245
RGD1559531; RGD1562839; LOC728782; LOC682512	78; 78; 78; 78	PREDICTED: 60S ribosomal protein L21-like	D3ZQ96; D3ZMI8; XP_001071893; D4A870
RGD1561086; Rpl34	36; 36	PREDICTED: ribosomal protein L34-like	XP_001068142; NP_001102037
RGD1562415; Rps26; LOC100360508; LOC100361756; LOC100361854; LOC100363770; LOC100365373; LOC100366016	89; 66; 66; 63; 66; 66; 63; 66	PREDICTED: ribosomal protein S26-like	XP_001053073; NP_037356; XP_002728047; XP_002730319; XP_002730256; XP_002727695; XP_002727674; XP_002724909
RGD1563835; Rpl27; Rpl27-ps1; LOC688784	3; 3; 3; 3	PREDICTED: ribosomal protein L27-like	XP_001069148; NP_071959; XP_002727178; XP_002727618
Rpl11	56	60S ribosomal protein L11	NP_001020910
RPL14; LOC306079	208; 343	60S ribosomal protein L14	B5DEM5; Q6TUH8
RPL18a	170	60S ribosomal protein L18a	P62718
RPL19	§80	60S ribosomal protein L19	P84100
RPL27A	§55	60S ribosomal protein L27a	P18445
Rpl34	85	60S ribosomal protein L34	NP_001102037
RPL35	§43	60S ribosomal protein L35	P17078
Rpl35a; LOC100359498; LOC100359636; LOC100359825; LOC100361473; LOC100362049; LOC100362237; LOC100362338; LOC100365010; LOC100365124; LOC100365287; LOC100365443; LOC100365576; LOC100366047	45; 45; 45; 45; 45; 45; 45; 45; 45; 45; 45; 45; 45; 45	60S ribosomal protein L35a	NP_067087; XP_002727942; XP_002728707; XP_002729606; XP_002728899; XP_002729684; XP_002728815; XP_002728500; XP_002726835; XP_002725271; XP_002726657; XP_002724771; XP_002725680; XP_002725538
RPL7	52	60S ribosomal protein L7	P05426
RPL7A	§97	60S ribosomal protein L7a	P62425
RPLP2	§21	60S acidic ribosomal protein P2	P02401
Rps11	45	40S ribosomal protein S11	NP_112372
RPS27A	§152	ubiquitin-40S ribosomal protein S27a	P62982
RPS3	75	40S ribosomal protein S3	P62909
UBA52	§88	ubiquitin-60S ribosomal protein L40	P62986
Transport
albumin	57, 65	serum albumin precursor	P02770
Anxa6	370	annexin A6	NP_077070
ATP8A1	662	PREDICTED: ATPase, aminophospholipid transporter (APLT), class I, type 8A, member 1	XP_001070245
Cox17	30	COX17 homolog, cytochrome c oxidase assembly protein	NP_445992
Fabp2	38	fatty acid-binding protein, intestinal	NP_037200
GAPVD1	1285	PREDICTED: GTPase activating protein and VPS9 domains 1	XP_231161
Lrrc59	135	leucine-rich repeat-containing protein 59	NP_001008281
NUP133	785	PREDICTED: nucleoporin 133	XP_001053507
NUP88	593	nuclear pore complex protein Nup88	O08658
NUTF2	§4	nuclear transport factor 2	P61972
PREI3	155	mps one binder kinase activator-like 3	Q9QYW3
RAB33B	83	ras-related protein Rab-33B	NP_001102414
RGD1564131; SLC25A4; SLC25A5	92; §92; §92		XP_001067726; Q05962; Q09073
SLC25A4	§10	ADP/ATP translocase 1	Q05962
SLC25A5	§23	ADP/ATP translocase 2	Q09073
Tcte3	75	PREDICTED: t-complex-associated testis expressed 3 isoform 2	XP_344847
TOMM70A	5	mitochondrial import receptor subunit TOM70	Q75Q39
TPR	§713	translocated promoter region	NP_001100655
treacle	§152	treacle protein	NP_001099613
UQCRB	§19	cytochrome b-c1 complex subunit 7	NP_001121025
UQCRHL	§83	cytochrome b-c1 complex subunit 6, mitochondrial	Q5M9I5
VDAC1	§109	voltage-dependent anion-selective channel protein 1	Q9Z2L0
VDAC2	§75	voltage-dependent anion-selective channel protein 2	P81155
VDAC3	174	voltage-dependent anion-selective channel protein 3	Q9R1Z0
Unknown
Casc1	7, 11, 12	cancer susceptibility candidate 1	NP_001100097
CCDC150	930, 935	coiled-coil domain-containing protein 150	F1M7H6
Ccdc19	260	coiled-coil domain-containing protein 19, mitochondrial	NP_001020053
Ccdc72; LOC684976; LOC689628	13; 24; 13	coiled-coil domain-containing protein 72	NP_001119520; XP_001061742; XP_002725434
CXorf57	620	hypothetical protein LOC680663	B2GV47
LOC100361015; LOC100365168	65; 65	PREDICTED: hypothetical protein	XP_002728554; XP_002725341
N-PAC	135	putative oxidoreductase GLYR1	Q5RKH0
RGD1306717	384	hypothetical protein LOC311257	NP_001101226
RGD1563091	366, 369	PREDICTED: KIAA2004 protein-like	XP_001069221
